# Supplementary material for: Circulating microRNAs in Early Breast Cancer Patients and Its Association With Lymph Node Metastases
Source: Front Oncol. 2021 Aug 26;11:627811. doi: 10.3389/fonc.2021.627811 (PMC8428362; doi:10.3389/fonc.2021.627811)
Supplement: Supplementary Table 1 — Mapping and yield results of the sequencing data. Reads are classified into the following classes: miRNA, maps to mirBase_20; small RNA, maps to sRNA database compiled by Exiqon; Predicted miRNA, predicted miRNAs using a prediction software; Genome, reads aligning to the reference genome, but not to miRNAs or sRNAs; Outmapped, maps corresponding to poly A and poly homopolymers as well as abundant rRNA and mtRNA; Unmapped, reads not aligning to reference genome. Median values for each type of reads are shown. [file Table_1.xlsx]

## Sheet: Count Table
Sample	Collapsed Reads	miRNAs	Small RNAs	Predicted miRNAs	Genome Reads	Outmapped Reads	Unmapped Reads
p18	1058292	94188	6744	1874	302713	42546	614820
	1	0.089	0.006	0.002	0.285	0.04	0.578
p028	1820151	481529	9668	2750	379040	51457	893239
	1	0.265	0.005	0.002	0.208	0.028	0.491
p044	1600732	307698	7014	1972	354962	46722	880000
	1	0.192	0.004	0.001	0.222	0.029	0.55
p046	2501468	639226	8834	3480	518076	76585	1251300
	1	0.256	0.004	0.001	0.207	0.031	0.5
p049	1869616	440969	6431	2857	404829	58048	950845
	1	0.236	0.003	0.002	0.217	0.031	0.509
p062	2284872	638697	6705	3477	448182	69756	1115451
	1	0.28	0.003	0.002	0.196	0.031	0.488
p137	1173658	195337	4981	1560	275817	34631	658152
	1	0.166	0.004	0.001	0.235	0.03	0.561
p156	1634741	574377	6580	1892	293212	44738	707075
	1	0.351	0.004	0.001	0.179	0.027	0.433
p187	1684218	221034	8239	2200	382519	54831	1009888
	1	0.131	0.005	0.001	0.227	0.033	0.6
p217	1856363	574653	13725	2202	355994	50403	856209
	1	0.31	0.007	0.001	0.192	0.027	0.461
p238	2076016	297442	6743	3105	475399	61309	1229235
	1	0.143	0.003	0.001	0.229	0.03	0.592
p281	2147490	551646	5405	2717	422769	60901	1101258
	1	0.257	0.003	0.001	0.197	0.028	0.513
p302	1392637	119385	4141	2397	346122	48213	870123
	1	0.086	0.003	0.002	0.249	0.035	0.625
p304	2294939	451649	8648	2898	487553	75305	1265527
	1	0.197	0.004	0.001	0.212	0.033	0.551
p321	1550117	139680	4870	3186	430191	61929	908739
	1	0.09	0.003	0.002	0.278	0.04	0.586
p501	2305715	572172	9332	2882	456718	66897	1192921
	1	0.248	0.004	0.001	0.198	0.029	0.517
Median	1838257	446309	6743.5	2733.5	393674	56439.5	929792
	1	0.2165	0.004	0.001	0.2145	0.0305	0.5335
