# Supplementary material for: Circulating microRNAs in Early Breast Cancer Patients and Its Association With Lymph Node Metastases
Source: Front Oncol. 2021 Aug 26;11:627811. doi: 10.3389/fonc.2021.627811 (PMC8428362; doi:10.3389/fonc.2021.627811)
Supplement: Supplementary Table 2 — Predicted miRNA results of the sequencing data. Predicted miRNAs for each sample sorted by total read count. The sequences reported do not match any known miRNA in the miRBase_20. The location is formatted as "chromosome: start-stop (strand)". Counts describes the number of reads which fall onto the location of the predicted miRNA (sum of all samples). Note that the name and numbering assigned here are project-specific and cannot be compared with the nomenclature found in the miRBase or other databases. [file Table_2.xlsx]

## Sheet: putative_mirna
Id	Chr	Strand	Start	Stop	Sequence	p062	p028	p304	p046	p018	p217	p049	p238	p137	p156	p281	p187	p501	p044	p321	p302	Counts
put-miR-1	16	+	33963845	33963869	GTTGGTGGAGTGATTTGTCTGGTTA	1249	799	995	1433	475	607	792	781	470	471	855	688	997	595	1088	893	13188
put-miR-2	5	+	3430334	3430351	CTTGGCCTCAAGTCAGGC	263	252	156	139	68	104	250	210	83	105	100	85	192	66	187	104	2364
put-miR-3	3	+	100171927	100171942	TTCGTATTTCATTGTC	64	150	72	60	27	49	254	235	30	33	52	33	138	91	91	39	1418
put-miR-4	17	+	61706877	61706900	GATAACTGGCTTGTGGCAGCCAAG	120	86	85	99	47	61	102	86	65	30	59	70	82	79	86	64	1221
put-miR-5	20	+	20867353	20867370	ATCGTAGTTGGATTTTGG	133	107	78	92	62	56	114	77	42	27	45	36	78	47	134	34	1162
put-miR-6	5	+	165293485	165293502	GCTCTTTGAGTCTGGTAG	138	76	66	163	23	30	84	76	25	13	47	32	38	34	63	34	942
put-miR-7	7	+	32282200	32282216	CGAGGAACAATTGGAGG	74	18	72	69	103	44	32	32	11	54	75	41	24	29	50	40	768
put-miR-8	2	+	157184096	157184113	TAGTGGGGTAGTGGGAAT	51	50	48	47	26	55	25	50	30	56	60	46	40	30	89	44	747
put-miR-9	7	+	68527630	68527656	AAGAAGACCCTGTTGAGTTTGACTCTA	31	99	22	37	71	34	17	91	11	23	87	18	87	30	23	29	710
put-miR-10	14	+	69941895	69941913	TTCCCTTAGATGTTCTGGG	56	38	73	39	44	28	50	45	31	40	57	36	37	40	51	37	702
put-miR-11	6	+	86631086	86631105	AATCCTGATACAGGGAGGCA	72	67	48	38	25	46	55	57	37	23	25	33	68	19	45	29	687
put-miR-12	19	+	9986912	9986927	CGGGGATGGATTTCTG	24	20	59	66	29	23	25	23	20	63	58	32	23	31	47	36	579
put-miR-13	14	+	95703205	95703221	TGTGGGGTTGTGGGAAT	48	39	34	40	30	24	21	44	32	46	41	33	44	29	40	31	576
put-miR-14	5	+	114634706	114634726	TTCTGACACAGGGAGGTAGTG	75	50	18	32	12	28	24	31	16	20	106	30	35	36	27	33	573
put-miR-15	3	+	149722914	149722930	TGCCGTGAGGTGTTGGG	54	30	35	32	33	39	30	46	20	32	26	27	50	22	45	25	546
put-miR-16	1	+	170482407	170482425	TTGGGTTAGGCTAGTGGGA	56	33	46	23	8	22	18	59	7	30	75	37	29	20	60	15	538
put-miR-17	3	+	187427199	187427218	CTCTGGCGGGCATGCCTGTA	27	17	69	41	42	27	29	25	13	36	38	21	14	46	34	24	503
put-miR-18	9	+	139151697	139151715	GTTTCCCGGCTGGCACACC	52	28	30	30	20	32	40	55	20	27	32	19	24	13	35	20	477
put-miR-19	17	+	46767460	46767478	GCTGAGAAGTAAAAGGAGG	43	23	33	13	29	33	49	38	12	44	25	9	33	16	51	19	470
put-miR-20	7	+	53975326	53975342	AGGTTGATAGAACAATG	14	10	48	29	53	26	21	12	9	56	37	27	16	34	33	32	457
put-miR-21	1	+	19256018	19256036	GGGGATGAGCTGTGTGGGG	26	27	33	22	14	35	27	27	15	25	26	29	39	22	26	39	432
put-miR-22	21	+	25531559	25531574	TCCTGATACAGGGAGG	52	50	27	20	23	20	35	39	17	20	19	16	37	11	23	20	429
put-miR-23	12	+	67715306	67715326	CTCTCAGTGCAGATCTTGGTG	22	24	29	52	38	19	24	13	20	35	40	18	18	13	24	28	417
put-miR-24	10	+	96921239	96921256	ATCCCTTAGGAGTCGCCA	12	14	15	52	1	39	26	11	28	27	22	66	30	13	30	22	408
put-miR-25	6	+	33167378	33167396	GGCTGGTCCGATGGTAGTG	12	47	18	22	17	48	35	26	27	34	21	17	22	29	10	5	390
put-miR-26	11	+	134634101	134634120	AGGATGAGCTGTGGGTAGGG	19	33	36	31	15	23	15	18	17	22	29	25	34	13	20	25	375
put-miR-27	18	+	563200	563222	TCCATCAGGATAGCTGGAGCTTT	23	22	26	41	10	11	18	16	32	14	15	9	18	36	58	16	365
put-miR-28	7	+	2102746	2102766	ACACTGGGACTGAGACACGGG	33	12	30	17	22	16	27	35	15	29	24	14	22	15	27	20	358
put-miR-29	20	+	51050686	51050702	TTGGCTCTGAGGGTTGG	33	31	41	25	13	16	19	28	18	9	14	16	20	12	30	19	344
put-miR-30	8	+	64664429	64664444	GTTTAACTGGCTCCAA	27	25	23	34	11	21	16	24	7	11	24	24	24	27	16	18	332
put-miR-31	2	+	202526187	202526205	AGAGCTGGGTTCAGAACGT	21	12	29	19	5	14	27	21	13	14	21	19	20	35	30	14	314
put-miR-32	19	+	3046296	3046315	ACAGAGGGACGGAGAAGGCT	20	23	22	20	8	20	22	24	15	18	16	20	25	14	23	22	312
put-miR-33	5	+	142027351	142027368	TTTGGATTTTGGGTTGGG	24	28	16	11	14	14	37	49	6	12	13	14	17	9	31	12	307
put-miR-34	5	+	72636374	72636392	AGAGTTTGGCTGGGGCGGT	24	7	16	15	16	20	12	27	25	9	22	27	21	13	22	28	304
put-miR-35	6	+	164150240	164150258	GACTTCCATGAGTAGGAGG	20	19	14	22	10	12	21	18	14	11	23	21	18	13	37	22	295
put-miR-36	16	+	78000717	78000733	TTTCAAAGGCGCACTTG	11	14	29	21	19	21	18	14	6	33	32	20	6	21	19	9	293
put-miR-37	9	+	1521038	1521056	AGAGTTTGGCTGGGGCGGT	26	8	11	19	10	18	8	18	27	12	19	40	18	13	16	28	291
put-miR-38	5	+	3011558	3011578	TGGACCTCTTCTGACGCTGAG	7	13	14	20	9	20	15	34	20	10	20	22	26	22	19	15	286
put-miR-39	7	+	18159276	18159293	AAATCTGACTGTCTAATT	15	20	24	20	34	9	15	14	7	27	21	16	7	21	18	17	285
put-miR-40	X	+	29083459	29083476	ATCCCACTGTGATCACCA	12	8	9	15	2	23	23	3	14	13	13	53	20	12	16	16	252
put-miR-41	X	+	9403688	9403704	TTCAATGAAGCGGGGAT	7	10	21	18	37	9	17	7	5	18	48	3	2	9	10	10	231
put-miR-42	8	+	19968914	19968930	TGTGGGGAGTTTGGCTG	11	10	15	17	15	6	23	17	8	10	22	20	8	8	21	14	225
put-miR-43	12	+	268658	268677	GGTTGGGAGTTTGGCTGGGG	14	5	13	23	8	7	12	13	14	12	27	20	9	19	18	8	222
put-miR-44	5	+	141399238	141399253	CTGGCTTCTTAGAGGG	15	4	18	10	23	8	9	3	9	22	19	14	4	15	16	12	201
put-miR-45	X	+	129909644	129909660	ATTTGAAGCTAGAGGTG	11	8	14	20	7	11	10	23	8	3	6	6	10	14	33	11	195
put-miR-46	16	+	9326388	9326404	GGGAACGGGCTTGGAAA	12	15	16	9	6	15	19	18	8	7	11	12	13	3	12	11	187
put-miR-47	1	+	3017651	3017667	GCCCGGCTGGCACACCA	23	10	14	5	7	18	13	25	10	11	14	3	8	8	14	3	186
put-miR-48	5	+	34816589	34816607	CTGGTTCTGTAGATTTGTG	0	2	1	0	23	136	2	4	2	0	1	0	3	0	2	8	184
put-miR-49	11	+	49764394	49764414	ATCCCGGACGAGCCCCCATTA	3	8	3	8	40	12	11	2	3	6	4	6	30	21	21	2	180
put-miR-50	19	+	43910379	43910404	CTGAATGTCAAAGTGAAGGAATTCAA	18	21	12	11	7	11	16	6	4	5	23	11	7	6	12	10	180
put-miR-51	1	+	107167942	107167957	TGTTCGGAATATTTTC	8	13	19	8	8	3	14	12	15	13	13	11	15	8	8	11	179
put-miR-52	2	+	191245980	191245995	GACAGATTGAGAGCTC	11	10	12	24	12	5	4	6	7	14	4	16	8	9	23	10	175
put-miR-53	8	+	126487707	126487723	TGGGAACGGGCTTGGAA	17	20	18	9	3	5	19	14	3	4	12	2	15	8	9	13	171
put-miR-54	2	+	181144908	181144924	GACTGGTAACTGGGATG	13	9	12	10	10	8	4	19	12	4	15	12	16	8	10	5	167
put-miR-55	1	+	76720146	76720162	CCATTTTTGGTAAGCAG	8	11	11	15	18	4	13	13	10	3	11	9	11	14	10	6	167
put-miR-56	2	+	171893375	171893393	GTGGAAAGGATGTGAATCT	10	14	7	10	8	9	5	17	12	12	13	7	9	4	14	7	158
put-miR-57	20	+	45479617	45479632	AAAGGTCGGTGGTTCA	16	0	1	29	2	3	5	2	6	0	6	7	11	0	0	69	157
put-miR-58	15	+	85575254	85575276	GGTGATGTTACTTTGAAAAAGTT	11	20	10	4	10	8	20	21	1	5	6	6	16	2	13	3	156
put-miR-59	4	+	22466571	22466588	TGGGGACCTGCTTCTGGG	7	8	7	5	8	5	13	22	5	20	13	14	7	7	6	4	151
put-miR-60	3	+	172269744	172269760	GCCTGTTTGAGGAATGG	4	12	3	3	0	20	14	1	4	2	0	19	4	33	24	1	144
put-miR-61	22	+	19711142	19711157	GGCCGACCCGGGTTGA	10	2	14	14	29	5	3	7	2	7	14	7	1	9	7	11	142
put-miR-62	1	+	7560814	7560830	TCAGAGTCTGCGGGTGG	3	3	4	15	2	15	7	7	10	14	5	16	6	13	4	14	138
put-miR-63	12	+	130457250	130457267	ATGGATATCTAGGCTCCT	8	1	0	32	3	5	3	8	0	1	2	15	19	0	1	39	137
put-miR-64	10	-	89971003	89971019	ATTGAGGATTGTAGTGG	0	0	0	0	0	0	0	113	0	0	0	0	0	0	0	22	135
put-miR-65	9	+	98081526	98081542	AGTTAAGGAAGTCGGTG	9	2	12	9	7	6	9	16	20	10	2	3	4	3	9	6	127
put-miR-66	7	+	17496981	17497001	GGGGTAGTTTGACTGGGTGGT	7	6	11	8	2	8	6	11	4	11	6	11	7	10	13	4	125
put-miR-67	19	+	50411666	50411684	TGTCGGCGGGGGCCCCGGA	13	18	9	6	2	8	13	11	3	2	7	7	8	5	11	2	125
put-miR-68	2	+	85568847	85568864	TGCCCAGCTCGTCCACCA	13	11	0	13	8	1	2	36	3	9	11	1	0	7	4	4	123
put-miR-69	16	+	55775577	55775596	GTTGGGTGGTAAATTCCATC	9	19	4	5	2	9	19	18	2	3	6	3	9	4	5	4	121
put-miR-70	12	+	130457528	130457546	TGGATATCTAGGCTCCTAT	9	0	1	30	1	0	12	17	4	0	0	25	12	0	2	7	120
put-miR-71	2	+	240517723	240517738	CTGAAGTGGAGAAAGG	7	6	9	7	3	8	14	5	2	6	5	6	17	3	17	4	119
put-miR-72	19	+	16318300	16318316	CCCAAGGGTTGGGCTGT	7	8	9	11	6	3	15	6	9	7	1	5	9	4	12	5	117
put-miR-73	13	+	113610071	113610086	AGACCGAGGGCTTGTC	8	7	3	9	5	9	2	14	4	7	11	7	9	7	8	7	117
put-miR-74	6	+	136998229	136998247	ATTTTGTTGGTTTTGTAGA	9	6	15	2	1	6	4	5	8	7	2	8	29	9	2	4	117
put-miR-75	1	+	44160398	44160415	AAGCGGAGGAAAAGAACT	9	2	6	12	6	9	4	5	4	4	19	9	9	2	5	11	116
put-miR-76	2	+	70939911	70939928	TTGTCAGGTGGGGAGTTC	4	5	8	5	9	3	6	15	2	7	9	5	8	4	13	8	111
put-miR-77	10	+	25876622	25876639	GATCTCATGGAGAGTTTG	11	6	8	3	5	6	9	18	1	5	1	12	4	6	12	4	111
put-miR-78	13	+	36110861	36110879	AGCTAGTCGTGGATGCTGT	25	1	0	16	7	4	5	0	5	0	6	7	10	15	3	2	106
put-miR-79	16	+	70630567	70630586	GCAGTGGGGGTAGAGCGACT	4	8	9	14	3	4	7	12	3	7	5	6	7	3	6	7	105
put-miR-80	5	+	62265091	62265108	ATGGATATCTAGGCTCCA	10	0	0	11	3	3	2	4	1	0	3	10	17	1	2	37	104
