# Supplementary material for: Circulating microRNAs in Early Breast Cancer Patients and Its Association With Lymph Node Metastases
Source: Front Oncol. 2021 Aug 26;11:627811. doi: 10.3389/fonc.2021.627811 (PMC8428362; doi:10.3389/fonc.2021.627811)
Supplement: Supplementary Table 3 — Contributing miRNAs to GO terms for the categories biological process (BP), molecular function (MF) and cellular compartment (CC). [file Table_3.xlsx]

## Sheet: Sheet1
Category	ID	Term	p-value	miRNAs
BP	GO:0071242	cellular response to ammonium ion	0.00058	hsa-let-7f-5p
BP	GO:0051571	positive regulation of histone H3-K4 methylation	0.00172	hsa-miR-221-3p, hsa-miR-32-5p, hsa-miR-101-3p, hsa-miR-150-5p, hsa-miR-148b-3p, hsa-miR-148a-3p, hsa-miR-152-3p, hsa-miR-107, hsa-miR-29a-3p, hsa-miR-15a-5p, hsa-miR-335-5p, hsa-miR-146a-5p, hsa-miR-26b-5p, hsa-miR-369-5p, hsa-miR-29c-3p
BP	GO:0042462	eye photoreceptor cell development	0.00175	hsa-miR-150-5p, hsa-miR-205-5p, hsa-miR-140-5p, hsa-miR-126-3p, hsa-miR-107, hsa-miR-134-5p, hsa-miR-20b-5p, hsa-miR-20a-5p, hsa-miR-125a-5p, hsa-let-7a-5p, hsa-miR-17-5p, hsa-miR-195-5p, hsa-miR-21-5p, hsa-miR-106b-5p, hsa-let-7f-5p, hsa-miR-29b-3p, hsa-miR-15a-5p, hsa-miR-375, hsa-miR-125b-5p, hsa-miR-16-5p, hsa-miR-361-5p, hsa-miR-15b-5p, hsa-miR-9-5p, hsa-miR-133a-3p, hsa-miR-29c-3p
BP	GO:0070555	response to interleukin-1	0.00209	hsa-miR-199a-5p, hsa-miR-155-5p, hsa-miR-150-5p, hsa-miR-205-5p, hsa-miR-421, hsa-miR-140-5p, hsa-miR-200b-3p, hsa-miR-7-5p, hsa-miR-1, hsa-miR-146b-5p, hsa-miR-98-5p, hsa-miR-96-5p, hsa-miR-29b-3p, hsa-miR-22-3p, hsa-miR-375, hsa-miR-146a-5p, hsa-miR-9-5p
BP	GO:0002053	positive regulation of mesenchymal cell proliferation	0.00281	hsa-miR-221-3p, hsa-miR-214-3p, hsa-miR-122-5p, hsa-miR-101-3p, hsa-miR-150-5p, hsa-miR-205-5p, hsa-miR-33a-5p, hsa-miR-126-5p, hsa-miR-34a-5p, hsa-miR-140-5p, hsa-miR-148a-3p, hsa-miR-126-3p, hsa-miR-19a-3p, hsa-miR-200a-3p, hsa-miR-18a-5p, hsa-miR-107, hsa-miR-134-5p, hsa-miR-20b-5p, hsa-let-7d-5p, hsa-miR-20a-5p, hsa-miR-326, hsa-let-7e-5p, hsa-miR-424-5p, hsa-miR-7-5p, hsa-miR-324-5p, hsa-miR…
BP	GO:0071320	cellular response to cAMP	0.00344	hsa-miR-494-3p, hsa-miR-155-5p, hsa-miR-100-5p, hsa-miR-101-3p, hsa-miR-150-5p, hsa-miR-148b-3p, hsa-miR-140-5p, hsa-miR-144-3p, hsa-miR-148a-3p, hsa-miR-18a-5p, hsa-miR-1, hsa-miR-223-3p, hsa-miR-98-5p, hsa-let-7a-5p, hsa-miR-145-5p, hsa-miR-132-3p, hsa-let-7f-5p, hsa-miR-15a-5p, hsa-miR-375, hsa-miR-335-5p, hsa-miR-192-5p, hsa-miR-340-5p, hsa-miR-133a-3p
BP	GO:0002407	dendritic cell chemotaxis	0.00349	hsa-miR-122-5p, hsa-miR-141-3p, hsa-miR-146a-5p, hsa-miR-224-5p
BP	GO:0009629	response to gravity	0.00415	hsa-miR-222-3p, hsa-miR-221-3p, hsa-miR-101-3p, hsa-miR-29a-3p, hsa-miR-29b-3p, hsa-miR-335-5p, hsa-miR-204-5p, hsa-miR-29c-3p
BP	GO:0051573	negative regulation of histone H3-K9 methylation	0.0064	hsa-miR-148b-3p, hsa-miR-148a-3p, hsa-miR-152-3p, hsa-miR-29a-3p, hsa-miR-335-5p, hsa-miR-146a-5p, hsa-miR-369-5p, hsa-miR-29c-3p
BP	GO:0034446	substrate adhesion-dependent cell spreading	0.00665	hsa-miR-34a-5p, hsa-miR-200b-3p, hsa-miR-1, hsa-miR-183-5p, hsa-miR-200c-3p, hsa-miR-335-5p, hsa-miR-146a-5p, hsa-miR-192-5p, hsa-miR-218-5p, hsa-miR-29c-3p
BP	GO:0050435	amyloid-beta metabolic process	0.00686	hsa-miR-107, hsa-miR-328-3p, hsa-miR-7-5p, hsa-miR-183-5p, hsa-miR-29a-3p, hsa-miR-21-5p, hsa-miR-30d-5p, hsa-miR-15a-5p, hsa-miR-9-5p, hsa-miR-29c-3p
BP	GO:0019722	calcium-mediated signaling	0.00727	hsa-miR-199a-5p, hsa-miR-155-5p, hsa-miR-33a-5p, hsa-miR-141-3p, hsa-miR-20a-5p, hsa-miR-17-5p, hsa-miR-145-5p, hsa-miR-30a-5p, hsa-miR-130b-3p, hsa-miR-335-5p, hsa-miR-338-3p, hsa-miR-146a-5p, hsa-miR-16-5p, hsa-miR-215-5p, hsa-miR-224-5p
BP	GO:0070296	sarcoplasmic reticulum calcium ion transport	0.00838	hsa-miR-142-3p, hsa-miR-122-5p, hsa-miR-30a-5p
BP	GO:0090330	regulation of platelet aggregation	0.0089	hsa-miR-221-3p, hsa-miR-205-5p, hsa-miR-22-3p, hsa-miR-375, hsa-miR-340-5p
BP	GO:0045657	positive regulation of monocyte differentiation	0.00942	hsa-miR-101-3p, hsa-miR-18a-5p, hsa-miR-30a-5p, hsa-miR-130a-3p, hsa-miR-301a-3p, hsa-miR-29b-3p, hsa-miR-15a-5p, hsa-miR-10a-5p, hsa-miR-335-5p, hsa-miR-192-5p, hsa-miR-29c-3p
BP	GO:0002576	platelet degranulation	0.01062	hsa-miR-221-3p, hsa-miR-122-5p, hsa-miR-409-3p, hsa-miR-150-5p, hsa-miR-205-5p, hsa-miR-140-5p, hsa-miR-144-3p, hsa-miR-126-3p, hsa-miR-19a-3p, hsa-miR-18a-5p, hsa-miR-107, hsa-miR-134-5p, hsa-miR-20b-5p, hsa-miR-200b-3p, hsa-miR-141-3p, hsa-let-7d-5p, hsa-miR-20a-5p, hsa-miR-326, hsa-miR-7-5p, hsa-miR-1, hsa-miR-125a-5p, hsa-miR-200c-3p, hsa-miR-29a-3p, hsa-let-7b-5p, hsa-miR-30a-3p, hsa-miR-98-…
BP	GO:0048739	cardiac muscle fiber development	0.01148	hsa-miR-150-5p, hsa-miR-205-5p, hsa-miR-140-5p, hsa-miR-126-3p, hsa-miR-107, hsa-miR-134-5p, hsa-miR-20b-5p, hsa-miR-20a-5p, hsa-miR-125a-5p, hsa-miR-17-5p, hsa-miR-195-5p, hsa-miR-21-5p, hsa-miR-106b-5p, hsa-miR-29b-3p, hsa-miR-15a-5p, hsa-miR-375, hsa-miR-16-5p, hsa-miR-361-5p, hsa-miR-15b-5p, hsa-miR-9-5p, hsa-miR-133a-3p, hsa-miR-29c-3p
BP	GO:0038091	positive regulation of cell proliferation by VEGF-activated platelet derived growth factor receptor signaling pathway	0.01148	hsa-miR-150-5p, hsa-miR-205-5p, hsa-miR-140-5p, hsa-miR-126-3p, hsa-miR-107, hsa-miR-134-5p, hsa-miR-20b-5p, hsa-miR-20a-5p, hsa-miR-125a-5p, hsa-miR-17-5p, hsa-miR-195-5p, hsa-miR-21-5p, hsa-miR-106b-5p, hsa-miR-29b-3p, hsa-miR-15a-5p, hsa-miR-16-5p, hsa-miR-361-5p, hsa-miR-15b-5p, hsa-miR-9-5p, hsa-miR-133a-3p, hsa-miR-29c-3p, hsa-miR-224-5p
BP	GO:0060215	primitive hemopoiesis	0.01148	hsa-miR-141-3p
BP	GO:0048846	axon extension involved in axon guidance	0.01171	hsa-miR-10b-5p, hsa-miR-181a-5p, hsa-miR-326, hsa-miR-324-5p, hsa-miR-331-3p, hsa-miR-125b-5p, hsa-miR-338-3p, hsa-miR-186-5p
BP	GO:0034698	response to gonadotropin	0.0119	hsa-miR-18a-5p, hsa-miR-183-5p, hsa-miR-96-5p, hsa-miR-375, hsa-miR-192-5p
BP	GO:0022614	membrane to membrane docking	0.01213	hsa-miR-126-3p, hsa-miR-200a-3p, hsa-miR-18a-5p, hsa-miR-183-5p, hsa-miR-584-5p, hsa-miR-146a-5p, hsa-miR-192-5p, hsa-miR-215-5p
BP	GO:0002090	regulation of receptor internalization	0.01224	hsa-miR-29a-3p
BP	GO:0046033	AMP metabolic process	0.01404	hsa-miR-98-5p, hsa-miR-30a-5p
BP	GO:0051294	establishment of spindle orientation	0.01404	hsa-miR-16-5p
BP	GO:0055013	cardiac muscle cell development	0.01458	hsa-miR-18a-5p, hsa-miR-107, hsa-miR-374a-5p, hsa-let-7d-5p, hsa-miR-98-5p, hsa-let-7a-5p, hsa-miR-425-5p, hsa-miR-375, hsa-miR-125b-5p, hsa-let-7c-5p, hsa-miR-215-5p, hsa-miR-29c-3p
BP	GO:0006301	postreplication repair	0.01534	hsa-miR-221-3p, hsa-miR-101-3p, hsa-miR-21-5p, hsa-miR-96-5p, hsa-miR-15a-5p, hsa-miR-335-5p, hsa-miR-146a-5p, hsa-miR-186-5p
BP	GO:0016925	protein sumoylation	0.01545	hsa-miR-32-5p, hsa-miR-100-5p, hsa-miR-101-3p, hsa-miR-150-5p, hsa-miR-148b-3p, hsa-miR-34a-5p, hsa-miR-424-5p, hsa-miR-183-5p, hsa-miR-30e-5p, hsa-miR-200c-3p, hsa-miR-125b-5p, hsa-miR-30c-5p, hsa-miR-340-5p, hsa-miR-133a-3p, hsa-miR-29c-3p
BP	GO:0006298	mismatch repair	0.01547	hsa-miR-101-3p, hsa-miR-326, hsa-miR-193a-5p, hsa-miR-21-5p, hsa-miR-29b-3p, hsa-miR-15a-5p, hsa-miR-203a, hsa-miR-29c-3p
BP	GO:0007163	establishment or maintenance of cell polarity	0.01557	hsa-miR-210-3p, hsa-miR-185-5p, hsa-miR-18a-5p, hsa-miR-1, hsa-miR-125a-5p, hsa-miR-374b-5p, hsa-miR-29a-3p, hsa-miR-195-5p, hsa-miR-132-3p, hsa-miR-375, hsa-miR-133a-3p, hsa-miR-29c-3p, hsa-miR-224-5p
BP	GO:0090037	positive regulation of protein kinase C signaling	0.01562	hsa-miR-150-5p, hsa-miR-205-5p, hsa-miR-140-5p, hsa-miR-126-3p, hsa-miR-107, hsa-miR-134-5p, hsa-miR-20b-5p, hsa-miR-20a-5p, hsa-miR-486-5p, hsa-miR-125a-5p, hsa-miR-17-5p, hsa-miR-195-5p, hsa-miR-21-5p, hsa-miR-30a-5p, hsa-miR-106b-5p, hsa-miR-29b-3p, hsa-miR-15a-5p, hsa-miR-16-5p, hsa-miR-361-5p, hsa-miR-15b-5p, hsa-miR-9-5p, hsa-miR-133a-3p, hsa-miR-29c-3p, hsa-miR-186-5p, hsa-miR-224-5p
BP	GO:0045055	regulated exocytosis	0.01584	hsa-miR-155-5p, hsa-miR-30a-5p, hsa-miR-192-5p, hsa-miR-215-5p, hsa-miR-140-3p
BP	GO:0046717	acid secretion	0.01586	hsa-let-7d-5p
BP	GO:0009311	oligosaccharide metabolic process	0.01649
BP	GO:0009312	oligosaccharide biosynthetic process	0.01649	hsa-miR-148b-3p, hsa-miR-30a-5p, hsa-miR-375, hsa-miR-146a-5p, hsa-miR-192-5p, hsa-miR-215-5p
BP	GO:0016079	synaptic vesicle exocytosis	0.01687	hsa-miR-32-5p, hsa-miR-101-3p, hsa-miR-150-5p, hsa-miR-148a-3p, hsa-miR-30a-5p, hsa-miR-192-5p
BP	GO:0046415	urate metabolic process	0.01733	hsa-miR-328-3p, hsa-miR-1
BP	GO:0051683	establishment of Golgi localization	0.01743	hsa-miR-185-5p, hsa-miR-1, hsa-miR-29a-3p, hsa-miR-195-5p, hsa-miR-375, hsa-miR-133a-3p, hsa-miR-29c-3p, hsa-miR-224-5p
BP	GO:0032516	positive regulation of phosphoprotein phosphatase activity	0.01759	hsa-miR-142-3p, hsa-miR-1, hsa-miR-30a-5p, hsa-miR-375, hsa-miR-224-5p
BP	GO:0009168	purine ribonucleoside monophosphate biosynthetic process	0.01841	hsa-miR-19a-3p, hsa-miR-29a-3p, hsa-miR-98-5p, hsa-miR-96-5p, hsa-miR-125b-5p, hsa-miR-16-5p
BP	GO:1901522	positive regulation of transcription from RNA polymerase II promoter involved in cellular response to chemical stimulus	0.01894	hsa-miR-30b-5p, hsa-miR-200a-3p, hsa-miR-141-3p, hsa-miR-30a-5p, hsa-miR-30d-5p, hsa-miR-30c-5p, hsa-miR-338-3p, hsa-miR-26a-5p, hsa-miR-186-5p
BP	GO:0060977	coronary vasculature morphogenesis	0.01968	hsa-miR-148b-3p
BP	GO:0045820	negative regulation of glycolytic process	0.0197	hsa-miR-221-3p, hsa-miR-10b-5p, hsa-miR-155-5p, hsa-miR-101-3p, hsa-miR-140-5p, hsa-miR-1, hsa-miR-29b-3p
BP	GO:0051894	positive regulation of focal adhesion assembly	0.01974	hsa-miR-150-5p, hsa-miR-205-5p, hsa-miR-140-5p, hsa-miR-126-3p, hsa-miR-107, hsa-miR-134-5p, hsa-miR-20b-5p, hsa-miR-20a-5p, hsa-miR-1, hsa-miR-125a-5p, hsa-miR-17-5p, hsa-miR-195-5p, hsa-miR-21-5p, hsa-miR-106b-5p, hsa-miR-29b-3p, hsa-miR-15a-5p, hsa-miR-16-5p, hsa-miR-361-5p, hsa-miR-15b-5p, hsa-miR-9-5p, hsa-miR-133a-3p, hsa-miR-29c-3p, hsa-miR-18a-3p
BP	GO:0009409	response to cold	0.02031	hsa-miR-222-3p, hsa-miR-221-3p, hsa-miR-101-3p, hsa-miR-150-5p, hsa-miR-205-5p, hsa-miR-140-5p, hsa-miR-126-3p, hsa-miR-19a-3p, hsa-miR-18a-5p, hsa-miR-107, hsa-miR-134-5p, hsa-miR-20b-5p, hsa-miR-20a-5p, hsa-miR-125a-5p, hsa-miR-29a-3p, hsa-miR-98-5p, hsa-let-7a-5p, hsa-miR-17-5p, hsa-miR-195-5p, hsa-miR-21-5p, hsa-miR-106b-5p, hsa-miR-29b-3p, hsa-miR-15a-5p, hsa-miR-125b-5p, hsa-miR-335-5p, hsa…
BP	GO:0006270	DNA replication initiation	0.02061	hsa-miR-503-5p, hsa-miR-32-5p, hsa-miR-122-5p, hsa-miR-126-3p, hsa-miR-185-5p, hsa-miR-107, hsa-miR-424-5p, hsa-let-7b-5p, hsa-miR-195-5p, hsa-miR-15a-5p, hsa-miR-146a-5p, hsa-miR-885-5p, hsa-miR-16-5p, hsa-miR-192-5p, hsa-miR-15b-5p
BP	GO:0046777	protein autophosphorylation	0.02075	hsa-miR-222-3p, hsa-miR-221-3p, hsa-miR-214-3p, hsa-miR-199a-5p, hsa-miR-142-3p, hsa-miR-155-5p, hsa-miR-210-3p, hsa-miR-32-5p, hsa-miR-122-5p, hsa-miR-128-3p, hsa-miR-100-5p, hsa-miR-101-3p, hsa-miR-99a-5p, hsa-miR-205-5p, hsa-miR-199a-3p, hsa-miR-33a-5p, hsa-miR-421, hsa-miR-140-5p, hsa-miR-199b-3p, hsa-miR-144-3p, hsa-miR-148a-3p, hsa-miR-181a-5p, hsa-miR-185-5p, hsa-miR-19a-3p, hsa-miR-18a-5p…
BP	GO:0043666	regulation of phosphoprotein phosphatase activity	0.02075	hsa-miR-148a-3p, hsa-miR-223-3p, hsa-miR-30a-5p, hsa-miR-15a-5p, hsa-miR-375
BP	GO:0021513	spinal cord dorsal/ventral patterning	0.02102	hsa-miR-18a-5p, hsa-miR-215-5p
BP	GO:0046498	S-adenosylhomocysteine metabolic process	0.02148	hsa-miR-101-3p, hsa-miR-148b-3p, hsa-miR-148a-3p, hsa-miR-29a-3p, hsa-miR-143-3p, hsa-miR-369-5p, hsa-miR-29c-3p
BP	GO:0051298	centrosome duplication	0.02188	hsa-miR-17-5p, hsa-miR-106b-5p, hsa-miR-146a-5p, hsa-miR-885-5p, hsa-miR-9-5p
BP	GO:2000142	regulation of DNA-templated transcription, initiation	0.02213	hsa-miR-93-5p
BP	GO:0001774	microglial cell activation	0.02252	hsa-miR-101-3p, hsa-miR-7-5p, hsa-miR-30a-5p, hsa-miR-15a-5p, hsa-miR-29c-3p
BP	GO:0045022	early endosome to late endosome transport	0.02278	hsa-miR-181a-5p, hsa-miR-1, hsa-miR-98-5p, hsa-miR-96-5p
BP	GO:0006987	activation of signaling protein activity involved in unfolded protein response	0.02375	hsa-miR-503-5p, hsa-miR-32-5p, hsa-miR-122-5p, hsa-miR-34a-5p, hsa-miR-148a-3p, hsa-miR-30b-5p, hsa-miR-200a-3p, hsa-miR-200b-3p, hsa-miR-141-3p, hsa-miR-20a-5p, hsa-miR-424-5p, hsa-miR-1, hsa-miR-200c-3p, hsa-miR-223-3p, hsa-miR-429, hsa-miR-17-5p, hsa-miR-590-3p, hsa-miR-769-5p, hsa-miR-423-3p, hsa-miR-21-5p, hsa-miR-96-5p, hsa-miR-132-3p, hsa-miR-15a-5p, hsa-miR-335-5p, hsa-miR-338-3p, hsa-miR…
BP	GO:0033233	regulation of protein sumoylation	0.02415	hsa-miR-192-5p
BP	GO:0021873	forebrain neuroblast division	0.02437	hsa-miR-34a-5p, hsa-miR-218-5p
BP	GO:0002575	basophil chemotaxis	0.02472	hsa-miR-150-5p, hsa-miR-205-5p, hsa-miR-140-5p, hsa-miR-126-3p, hsa-miR-107, hsa-miR-134-5p, hsa-miR-20b-5p, hsa-miR-20a-5p, hsa-miR-125a-5p, hsa-miR-17-5p, hsa-miR-195-5p, hsa-miR-21-5p, hsa-miR-106b-5p, hsa-miR-29b-3p, hsa-miR-15a-5p, hsa-miR-16-5p, hsa-miR-361-5p, hsa-miR-15b-5p, hsa-miR-9-5p, hsa-miR-133a-3p, hsa-miR-29c-3p
BP	GO:0038033	positive regulation of endothelial cell chemotaxis by VEGF-activated vascular endothelial growth factor receptor signaling pathway	0.02472	hsa-miR-150-5p, hsa-miR-205-5p, hsa-miR-140-5p, hsa-miR-126-3p, hsa-miR-107, hsa-miR-134-5p, hsa-miR-20b-5p, hsa-miR-20a-5p, hsa-miR-125a-5p, hsa-miR-17-5p, hsa-miR-195-5p, hsa-miR-21-5p, hsa-miR-106b-5p, hsa-miR-29b-3p, hsa-miR-15a-5p, hsa-miR-16-5p, hsa-miR-361-5p, hsa-miR-15b-5p, hsa-miR-9-5p, hsa-miR-133a-3p, hsa-miR-29c-3p
BP	GO:0043117	positive regulation of vascular permeability	0.02472	hsa-miR-150-5p, hsa-miR-205-5p, hsa-miR-140-5p, hsa-miR-126-3p, hsa-miR-107, hsa-miR-134-5p, hsa-miR-20b-5p, hsa-miR-20a-5p, hsa-miR-125a-5p, hsa-miR-17-5p, hsa-miR-195-5p, hsa-miR-21-5p, hsa-miR-106b-5p, hsa-miR-29b-3p, hsa-miR-15a-5p, hsa-miR-16-5p, hsa-miR-361-5p, hsa-miR-15b-5p, hsa-miR-9-5p, hsa-miR-133a-3p, hsa-miR-29c-3p
BP	GO:0043129	surfactant homeostasis	0.02472	hsa-miR-150-5p, hsa-miR-205-5p, hsa-miR-140-5p, hsa-miR-126-3p, hsa-miR-107, hsa-miR-134-5p, hsa-miR-20b-5p, hsa-miR-20a-5p, hsa-miR-125a-5p, hsa-miR-17-5p, hsa-miR-195-5p, hsa-miR-21-5p, hsa-miR-106b-5p, hsa-miR-29b-3p, hsa-miR-15a-5p, hsa-miR-16-5p, hsa-miR-361-5p, hsa-miR-15b-5p, hsa-miR-9-5p, hsa-miR-133a-3p, hsa-miR-29c-3p
BP	GO:0060319	primitive erythrocyte differentiation	0.02472	hsa-miR-150-5p, hsa-miR-205-5p, hsa-miR-140-5p, hsa-miR-126-3p, hsa-miR-107, hsa-miR-134-5p, hsa-miR-20b-5p, hsa-miR-20a-5p, hsa-miR-125a-5p, hsa-miR-17-5p, hsa-miR-195-5p, hsa-miR-21-5p, hsa-miR-106b-5p, hsa-miR-29b-3p, hsa-miR-15a-5p, hsa-miR-16-5p, hsa-miR-361-5p, hsa-miR-15b-5p, hsa-miR-9-5p, hsa-miR-133a-3p, hsa-miR-29c-3p
BP	GO:0060754	positive regulation of mast cell chemotaxis	0.02472	hsa-miR-150-5p, hsa-miR-205-5p, hsa-miR-140-5p, hsa-miR-126-3p, hsa-miR-107, hsa-miR-134-5p, hsa-miR-20b-5p, hsa-miR-20a-5p, hsa-miR-125a-5p, hsa-miR-17-5p, hsa-miR-195-5p, hsa-miR-21-5p, hsa-miR-106b-5p, hsa-miR-29b-3p, hsa-miR-15a-5p, hsa-miR-16-5p, hsa-miR-361-5p, hsa-miR-15b-5p, hsa-miR-9-5p, hsa-miR-133a-3p, hsa-miR-29c-3p
BP	GO:1900086	positive regulation of peptidyl-tyrosine autophosphorylation	0.02472	hsa-miR-150-5p, hsa-miR-205-5p, hsa-miR-140-5p, hsa-miR-126-3p, hsa-miR-107, hsa-miR-134-5p, hsa-miR-20b-5p, hsa-miR-20a-5p, hsa-miR-125a-5p, hsa-miR-17-5p, hsa-miR-195-5p, hsa-miR-21-5p, hsa-miR-106b-5p, hsa-miR-29b-3p, hsa-miR-15a-5p, hsa-miR-16-5p, hsa-miR-361-5p, hsa-miR-15b-5p, hsa-miR-9-5p, hsa-miR-133a-3p, hsa-miR-29c-3p
BP	GO:1900745	positive regulation of p38MAPK cascade	0.02472	hsa-miR-150-5p, hsa-miR-205-5p, hsa-miR-140-5p, hsa-miR-126-3p, hsa-miR-107, hsa-miR-134-5p, hsa-miR-20b-5p, hsa-miR-20a-5p, hsa-miR-125a-5p, hsa-miR-17-5p, hsa-miR-195-5p, hsa-miR-21-5p, hsa-miR-106b-5p, hsa-miR-29b-3p, hsa-miR-15a-5p, hsa-miR-16-5p, hsa-miR-361-5p, hsa-miR-15b-5p, hsa-miR-9-5p, hsa-miR-133a-3p, hsa-miR-29c-3p
BP	GO:1901492	positive regulation of lymphangiogenesis	0.02472	hsa-miR-150-5p, hsa-miR-205-5p, hsa-miR-140-5p, hsa-miR-126-3p, hsa-miR-107, hsa-miR-134-5p, hsa-miR-20b-5p, hsa-miR-20a-5p, hsa-miR-125a-5p, hsa-miR-17-5p, hsa-miR-195-5p, hsa-miR-21-5p, hsa-miR-106b-5p, hsa-miR-29b-3p, hsa-miR-15a-5p, hsa-miR-16-5p, hsa-miR-361-5p, hsa-miR-15b-5p, hsa-miR-9-5p, hsa-miR-133a-3p, hsa-miR-29c-3p
BP	GO:1901727	positive regulation of histone deacetylase activity	0.02472	hsa-miR-150-5p, hsa-miR-205-5p, hsa-miR-140-5p, hsa-miR-126-3p, hsa-miR-107, hsa-miR-134-5p, hsa-miR-20b-5p, hsa-miR-20a-5p, hsa-miR-125a-5p, hsa-miR-17-5p, hsa-miR-195-5p, hsa-miR-21-5p, hsa-miR-106b-5p, hsa-miR-29b-3p, hsa-miR-15a-5p, hsa-miR-16-5p, hsa-miR-361-5p, hsa-miR-15b-5p, hsa-miR-9-5p, hsa-miR-133a-3p, hsa-miR-29c-3p
BP	GO:2001028	positive regulation of endothelial cell chemotaxis	0.02472	hsa-miR-17-5p, hsa-miR-106b-5p
BP	GO:0060982	coronary artery morphogenesis	0.02521	hsa-miR-150-5p, hsa-miR-205-5p, hsa-miR-34a-5p, hsa-miR-140-5p, hsa-miR-126-3p, hsa-miR-107, hsa-miR-134-5p, hsa-miR-20b-5p, hsa-miR-20a-5p, hsa-miR-326, hsa-miR-1, hsa-miR-125a-5p, hsa-miR-17-5p, hsa-miR-195-5p, hsa-miR-21-5p, hsa-miR-106b-5p, hsa-miR-29b-3p, hsa-miR-15a-5p, hsa-miR-23b-3p, hsa-miR-16-5p, hsa-miR-27b-3p, hsa-miR-361-5p, hsa-miR-15b-5p, hsa-miR-9-5p, hsa-miR-133a-3p, hsa-miR-29c-…
BP	GO:0032793	positive regulation of CREB transcription factor activity	0.02521	hsa-miR-128-3p, hsa-miR-101-3p, hsa-miR-150-5p, hsa-miR-205-5p, hsa-miR-140-5p, hsa-miR-148a-3p, hsa-miR-126-3p, hsa-miR-181a-5p, hsa-miR-27a-3p, hsa-miR-107, hsa-miR-134-5p, hsa-miR-20b-5p, hsa-miR-20a-5p, hsa-miR-125a-5p, hsa-miR-17-5p, hsa-miR-195-5p, hsa-miR-21-5p, hsa-miR-106b-5p, hsa-miR-29b-3p, hsa-miR-15a-5p, hsa-miR-16-5p, hsa-miR-361-5p, hsa-miR-15b-5p, hsa-miR-9-5p, hsa-miR-133a-3p, hs…
BP	GO:0030949	positive regulation of vascular endothelial growth factor receptor signaling pathway	0.02521	hsa-miR-150-5p, hsa-miR-205-5p, hsa-miR-33a-5p, hsa-miR-140-5p, hsa-miR-126-3p, hsa-miR-18a-5p, hsa-miR-107, hsa-miR-134-5p, hsa-miR-20b-5p, hsa-miR-20a-5p, hsa-miR-125a-5p, hsa-let-7a-5p, hsa-miR-17-5p, hsa-miR-195-5p, hsa-miR-21-5p, hsa-miR-130b-3p, hsa-miR-106b-5p, hsa-miR-29b-3p, hsa-miR-15a-5p, hsa-miR-125b-5p, hsa-miR-16-5p, hsa-miR-361-5p, hsa-miR-15b-5p, hsa-miR-9-5p, hsa-miR-133a-3p, hsa…
BP	GO:0031069	hair follicle morphogenesis	0.02564	hsa-miR-221-3p, hsa-miR-214-3p, hsa-miR-205-5p, hsa-miR-148b-3p, hsa-miR-34a-5p, hsa-miR-140-5p, hsa-miR-296-5p, hsa-miR-181a-5p, hsa-miR-27a-3p, hsa-miR-185-5p, hsa-miR-200a-3p, hsa-miR-18a-5p, hsa-miR-181b-5p, hsa-miR-107, hsa-miR-374a-5p, hsa-miR-141-3p, hsa-let-7d-5p, hsa-miR-20a-5p, hsa-miR-326, hsa-miR-7-5p, hsa-miR-324-5p, hsa-miR-532-5p, hsa-miR-29a-3p, hsa-miR-98-5p, hsa-let-7a-5p, hsa-m…
BP	GO:0001738	morphogenesis of a polarized epithelium	0.02599	hsa-miR-148b-3p, hsa-miR-203a, hsa-miR-218-5p
BP	GO:0071870	cellular response to catecholamine stimulus	0.02664	hsa-miR-101-3p, hsa-miR-27a-3p, hsa-miR-96-5p, hsa-miR-182-5p, hsa-miR-16-5p
BP	GO:0007193	adenylate cyclase-inhibiting G-protein coupled receptor signaling pathway	0.02773	hsa-miR-142-3p, hsa-miR-181a-5p, hsa-miR-134-5p, hsa-miR-141-3p, hsa-let-7d-5p, hsa-miR-17-5p, hsa-miR-30a-5p, hsa-miR-96-5p, hsa-miR-106b-5p, hsa-miR-30d-5p, hsa-miR-23b-3p, hsa-miR-335-5p, hsa-miR-182-5p, hsa-miR-26b-5p
BP	GO:0045807	positive regulation of endocytosis	0.03027	hsa-miR-210-3p, hsa-miR-7-5p, hsa-miR-183-5p, hsa-miR-375, hsa-miR-203a
BP	GO:0006090	pyruvate metabolic process	0.0303	hsa-miR-33a-5p, hsa-miR-34a-5p, hsa-miR-21-5p, hsa-miR-22-3p, hsa-miR-375, hsa-miR-16-5p, hsa-miR-484, hsa-miR-29c-3p
BP	GO:2000727	positive regulation of cardiac muscle cell differentiation	0.03058	hsa-miR-122-5p, hsa-miR-33a-5p, hsa-miR-34a-5p, hsa-miR-1, hsa-miR-223-3p, hsa-miR-96-5p, hsa-miR-22-3p, hsa-miR-15a-5p, hsa-miR-375, hsa-miR-16-5p, hsa-miR-192-5p, hsa-miR-218-5p
BP	GO:0043618	regulation of transcription from RNA polymerase II promoter in response to stress	0.03099	hsa-miR-145-5p, hsa-miR-125b-5p
BP	GO:0038083	peptidyl-tyrosine autophosphorylation	0.03206	hsa-miR-199a-5p, hsa-miR-145-5p, hsa-miR-106b-5p, hsa-miR-335-5p
BP	GO:0006656	phosphatidylcholine biosynthetic process	0.03335	hsa-miR-1, hsa-miR-183-5p, hsa-miR-23b-3p
BP	GO:0055119	relaxation of cardiac muscle	0.03335	hsa-miR-142-3p, hsa-miR-1, hsa-miR-30a-5p
BP	GO:0086004	regulation of cardiac muscle cell contraction	0.03335	hsa-miR-122-5p, hsa-miR-18a-5p, hsa-miR-200b-3p, hsa-miR-1, hsa-miR-340-5p
BP	GO:0010880	regulation of release of sequestered calcium ion into cytosol by sarcoplasmic reticulum	0.03365	hsa-miR-18a-5p, hsa-miR-1, hsa-miR-340-5p, hsa-miR-26b-5p, hsa-miR-215-5p
BP	GO:0014808	release of sequestered calcium ion into cytosol by sarcoplasmic reticulum	0.03365	hsa-miR-26b-5p
BP	GO:0044030	regulation of DNA methylation	0.0342	hsa-miR-148b-3p, hsa-miR-29a-3p, hsa-miR-335-5p, hsa-miR-146a-5p
BP	GO:0032075	positive regulation of nuclease activity	0.03459	hsa-miR-33a-5p
BP	GO:0090190	positive regulation of branching involved in ureteric bud morphogenesis	0.03484	hsa-miR-142-3p, hsa-miR-150-5p, hsa-miR-205-5p, hsa-miR-148b-3p, hsa-miR-140-5p, hsa-miR-126-3p, hsa-miR-185-5p, hsa-miR-107, hsa-miR-134-5p, hsa-miR-20b-5p, hsa-miR-20a-5p, hsa-miR-326, hsa-miR-324-5p, hsa-miR-125a-5p, hsa-miR-374b-5p, hsa-miR-98-5p, hsa-miR-17-5p, hsa-miR-195-5p, hsa-miR-21-5p, hsa-miR-132-3p, hsa-miR-106b-5p, hsa-miR-29b-3p, hsa-miR-15a-5p, hsa-miR-125b-5p, hsa-miR-338-3p, hsa…
BP	GO:0007097	nuclear migration	0.03505	hsa-miR-101-3p, hsa-miR-185-5p, hsa-miR-18a-5p, hsa-miR-29a-3p, hsa-miR-195-5p, hsa-miR-375, hsa-miR-133a-3p, hsa-miR-29c-3p, hsa-miR-224-5p
BP	GO:0051647	nucleus localization	0.03505	hsa-miR-185-5p, hsa-miR-29a-3p, hsa-miR-195-5p, hsa-miR-375, hsa-miR-133a-3p, hsa-miR-29c-3p, hsa-miR-224-5p
BP	GO:0033591	response to L-ascorbic acid	0.03513	hsa-miR-222-3p, hsa-miR-29a-3p, hsa-miR-30a-5p, hsa-miR-29b-3p, hsa-miR-16-5p, hsa-miR-204-5p, hsa-miR-29c-3p, hsa-miR-377-3p
BP	GO:0060633	negative regulation of transcription initiation from RNA polymerase II promoter	0.03537	hsa-miR-148b-3p, hsa-miR-29b-3p, hsa-miR-10a-5p, hsa-miR-335-5p, hsa-miR-192-5p
BP	GO:2000143	negative regulation of DNA-templated transcription, initiation	0.03537	hsa-miR-18a-5p
BP	GO:0010882	regulation of cardiac muscle contraction by calcium ion signaling	0.0354	hsa-miR-155-5p, hsa-miR-122-5p, hsa-miR-140-5p, hsa-miR-1, hsa-miR-29b-3p
BP	GO:0010830	regulation of myotube differentiation	0.03561	hsa-miR-32-5p
BP	GO:0006349	regulation of gene expression by genetic imprinting	0.03597	hsa-miR-199a-5p, hsa-miR-122-5p, hsa-miR-101-3p, hsa-miR-148b-3p, hsa-miR-199b-3p, hsa-miR-148a-3p, hsa-miR-19a-3p, hsa-miR-20b-5p, hsa-miR-1, hsa-miR-29a-3p, hsa-let-7a-5p, hsa-miR-143-3p, hsa-miR-195-5p, hsa-miR-132-3p, hsa-miR-335-5p, hsa-miR-146a-5p, hsa-miR-369-5p, hsa-miR-133a-3p, hsa-miR-29c-3p
BP	GO:0051893	regulation of focal adhesion assembly	0.03603	hsa-miR-584-5p, hsa-miR-146a-5p
BP	GO:0090184	positive regulation of kidney development	0.03635	hsa-miR-30a-5p, hsa-miR-215-5p
BP	GO:0045616	regulation of keratinocyte differentiation	0.03643	hsa-miR-200b-3p, hsa-miR-200c-3p, hsa-miR-429, hsa-miR-584-5p, hsa-miR-146a-5p
BP	GO:0033138	positive regulation of peptidyl-serine phosphorylation	0.03685	hsa-miR-221-3p, hsa-miR-199a-5p, hsa-miR-128-3p, hsa-miR-150-5p, hsa-miR-205-5p, hsa-miR-199a-3p, hsa-miR-34a-5p, hsa-miR-140-5p, hsa-miR-148a-3p, hsa-miR-126-3p, hsa-miR-296-5p, hsa-miR-181a-5p, hsa-miR-27a-3p, hsa-miR-185-5p, hsa-miR-18a-5p, hsa-miR-181b-5p, hsa-miR-107, hsa-miR-134-5p, hsa-miR-20b-5p, hsa-let-7d-5p, hsa-miR-20a-5p, hsa-miR-328-3p, hsa-miR-7-5p, hsa-miR-125a-5p, hsa-miR-200c-3p…
BP	GO:0045740	positive regulation of DNA replication	0.03758	hsa-miR-122-5p, hsa-miR-100-5p, hsa-miR-101-3p, hsa-miR-99a-5p, hsa-miR-27a-3p, hsa-miR-185-5p, hsa-miR-200a-3p, hsa-miR-181b-5p, hsa-miR-200b-3p, hsa-miR-141-3p, hsa-let-7d-5p, hsa-miR-326, hsa-miR-7-5p, hsa-miR-324-5p, hsa-miR-183-5p, hsa-miR-200c-3p, hsa-miR-29a-3p, hsa-miR-429, hsa-let-7a-5p, hsa-miR-590-3p, hsa-miR-143-3p, hsa-miR-25-3p, hsa-miR-195-5p, hsa-miR-21-5p, hsa-miR-145-5p, hsa-miR…
BP	GO:0002437	inflammatory response to antigenic stimulus	0.03762	hsa-miR-34a-5p, hsa-miR-181a-5p, hsa-miR-107, hsa-miR-141-3p, hsa-miR-326, hsa-miR-1, hsa-miR-183-5p, hsa-miR-21-5p, hsa-miR-375, hsa-miR-23b-3p, hsa-miR-16-5p, hsa-miR-27b-3p
BP	GO:0002052	positive regulation of neuroblast proliferation	0.03874	hsa-miR-221-3p, hsa-miR-214-3p, hsa-miR-128-3p, hsa-miR-150-5p, hsa-miR-205-5p, hsa-miR-33a-5p, hsa-miR-140-5p, hsa-miR-126-3p, hsa-miR-200a-3p, hsa-miR-18a-5p, hsa-miR-107, hsa-miR-134-5p, hsa-miR-20b-5p, hsa-miR-20a-5p, hsa-miR-326, hsa-miR-324-5p, hsa-miR-125a-5p, hsa-miR-17-5p, hsa-miR-195-5p, hsa-miR-21-5p, hsa-miR-145-5p, hsa-miR-106b-5p, hsa-miR-29b-3p, hsa-miR-15a-5p, hsa-miR-125b-5p, hsa…
BP	GO:0055007	cardiac muscle cell differentiation	0.03879	hsa-miR-32-5p, hsa-miR-122-5p, hsa-miR-33a-5p, hsa-miR-34a-5p, hsa-miR-181a-5p, hsa-miR-200a-3p, hsa-miR-181b-5p, hsa-miR-200b-3p, hsa-miR-1, hsa-miR-183-5p, hsa-miR-223-3p, hsa-miR-181d-5p, hsa-miR-22-3p, hsa-miR-375, hsa-miR-335-5p
BP	GO:0061419	positive regulation of transcription from RNA polymerase II promoter in response to hypoxia	0.03886	hsa-miR-150-5p, hsa-miR-205-5p, hsa-miR-33a-5p, hsa-miR-34a-5p, hsa-miR-140-5p, hsa-miR-126-3p, hsa-miR-18a-5p, hsa-miR-107, hsa-miR-134-5p, hsa-miR-20b-5p, hsa-miR-20a-5p, hsa-miR-326, hsa-miR-125a-5p, hsa-miR-17-5p, hsa-miR-195-5p, hsa-miR-21-5p, hsa-miR-106b-5p, hsa-miR-29b-3p, hsa-miR-15a-5p, hsa-miR-23b-3p, hsa-miR-16-5p, hsa-miR-27b-3p, hsa-miR-361-5p, hsa-miR-15b-5p, hsa-miR-9-5p, hsa-miR-…
BP	GO:0038084	vascular endothelial growth factor signaling pathway	0.03886	hsa-miR-10b-5p, hsa-miR-150-5p, hsa-miR-205-5p, hsa-miR-140-5p, hsa-miR-126-3p, hsa-miR-181a-5p, hsa-miR-107, hsa-miR-134-5p, hsa-miR-20b-5p, hsa-miR-20a-5p, hsa-miR-125a-5p, hsa-miR-331-3p, hsa-miR-17-5p, hsa-miR-195-5p, hsa-miR-21-5p, hsa-miR-106b-5p, hsa-miR-29b-3p, hsa-miR-15a-5p, hsa-miR-16-5p, hsa-miR-361-5p, hsa-miR-15b-5p, hsa-miR-9-5p, hsa-miR-133a-3p, hsa-miR-29c-3p, hsa-miR-186-5p
BP	GO:0071542	dopaminergic neuron differentiation	0.03886	hsa-miR-150-5p, hsa-miR-205-5p, hsa-miR-33a-5p, hsa-miR-140-5p, hsa-miR-126-3p, hsa-miR-19a-3p, hsa-miR-18a-5p, hsa-miR-107, hsa-miR-134-5p, hsa-miR-20b-5p, hsa-miR-20a-5p, hsa-miR-7-5p, hsa-miR-125a-5p, hsa-miR-17-5p, hsa-miR-195-5p, hsa-miR-21-5p, hsa-miR-30a-5p, hsa-miR-106b-5p, hsa-miR-29b-3p, hsa-miR-15a-5p, hsa-miR-16-5p, hsa-miR-361-5p, hsa-miR-15b-5p, hsa-miR-9-5p, hsa-miR-133a-3p, hsa-mi…
BP	GO:0060684	epithelial-mesenchymal cell signaling	0.0392	hsa-miR-185-5p, hsa-miR-326, hsa-miR-324-5p, hsa-miR-29a-3p, hsa-miR-195-5p, hsa-miR-375, hsa-miR-125b-5p, hsa-miR-338-3p, hsa-miR-133a-3p, hsa-miR-29c-3p, hsa-miR-224-5p
BP	GO:0006144	purine nucleobase metabolic process	0.03949	hsa-miR-34a-5p, hsa-miR-19a-3p, hsa-miR-1, hsa-miR-29a-3p, hsa-miR-98-5p, hsa-miR-30a-5p, hsa-miR-96-5p, hsa-miR-125b-5p, hsa-miR-16-5p, hsa-miR-133a-3p, hsa-miR-186-5p
BP	GO:0071312	cellular response to alkaloid	0.03994	hsa-miR-122-5p, hsa-miR-34a-5p, hsa-let-7g-5p, hsa-miR-96-5p, hsa-let-7c-5p, hsa-miR-26b-5p
BP	GO:0007030	Golgi organization	0.04031	hsa-miR-221-3p, hsa-miR-142-3p, hsa-miR-185-5p, hsa-miR-200a-3p, hsa-miR-125a-5p, hsa-miR-29a-3p, hsa-miR-17-5p, hsa-miR-590-3p, hsa-miR-195-5p, hsa-miR-30a-5p, hsa-miR-130b-3p, hsa-miR-93-5p, hsa-miR-15a-5p, hsa-miR-375, hsa-miR-16-5p, hsa-miR-192-5p, hsa-miR-9-5p, hsa-miR-133a-3p, hsa-miR-29c-3p, hsa-miR-186-5p, hsa-miR-224-5p
BP	GO:0045779	negative regulation of bone resorption	0.04046	hsa-miR-150-5p, hsa-miR-205-5p, hsa-miR-140-5p, hsa-miR-126-3p, hsa-miR-107, hsa-miR-134-5p, hsa-miR-20b-5p, hsa-miR-20a-5p, hsa-miR-125a-5p, hsa-miR-17-5p, hsa-miR-195-5p, hsa-miR-21-5p, hsa-miR-106b-5p, hsa-miR-29b-3p, hsa-miR-15a-5p, hsa-miR-16-5p, hsa-miR-361-5p, hsa-miR-15b-5p, hsa-miR-26b-5p, hsa-miR-9-5p, hsa-miR-133a-3p, hsa-miR-29c-3p
BP	GO:0048875	chemical homeostasis within a tissue	0.04046	hsa-let-7d-5p
BP	GO:1900744	regulation of p38MAPK cascade	0.04046	hsa-miR-338-3p
BP	GO:0051592	response to calcium ion	0.04047	hsa-miR-221-3p, hsa-miR-503-5p, hsa-miR-214-3p, hsa-miR-155-5p, hsa-miR-122-5p, hsa-miR-128-3p, hsa-miR-409-3p, hsa-miR-150-5p, hsa-miR-148b-3p, hsa-miR-34a-5p, hsa-miR-144-3p, hsa-miR-296-5p, hsa-miR-19a-3p, hsa-miR-18a-5p, hsa-miR-200b-3p, hsa-miR-374a-5p, hsa-miR-194-5p, hsa-let-7d-5p, hsa-miR-20a-5p, hsa-miR-424-5p, hsa-miR-7-5p, hsa-miR-1, hsa-miR-183-5p, hsa-miR-200c-3p, hsa-miR-374b-5p, hs…
BP	GO:0030521	androgen receptor signaling pathway	0.04124	hsa-miR-221-3p, hsa-miR-503-5p, hsa-miR-214-3p, hsa-miR-101-3p, hsa-miR-205-5p, hsa-miR-421, hsa-miR-185-5p, hsa-miR-200a-3p, hsa-miR-18a-5p, hsa-miR-107, hsa-miR-424-5p, hsa-miR-29a-3p, hsa-miR-98-5p, hsa-miR-425-5p, hsa-miR-17-5p, hsa-miR-590-3p, hsa-miR-195-5p, hsa-miR-132-3p, hsa-miR-106b-5p, hsa-miR-15a-5p, hsa-miR-375, hsa-miR-23b-3p, hsa-miR-335-5p, hsa-miR-146a-5p, hsa-miR-16-5p, hsa-miR-…
BP	GO:1901021	positive regulation of calcium ion transmembrane transporter activity	0.04144	hsa-miR-122-5p
BP	GO:0019725	cellular homeostasis	0.04181	hsa-miR-101-3p, hsa-miR-20b-5p, hsa-miR-20a-5p, hsa-miR-30e-5p, hsa-miR-29a-3p, hsa-miR-17-5p, hsa-miR-15a-5p, hsa-miR-125b-5p, hsa-miR-30c-5p, hsa-miR-148b-5p, hsa-miR-26b-5p, hsa-miR-204-5p, hsa-miR-29c-3p, hsa-miR-186-5p, hsa-miR-320a
BP	GO:0006893	Golgi to plasma membrane transport	0.0424	hsa-miR-148a-3p, hsa-miR-375
CC	GO:0031091	platelet alpha granule	0.0065	hsa-miR-409-3p, hsa-miR-144-3p, hsa-miR-19a-3p, hsa-miR-18a-5p, hsa-let-7d-5p, hsa-miR-20a-5p, hsa-miR-29a-3p, hsa-let-7b-5p, hsa-miR-30a-3p, hsa-miR-98-5p, hsa-let-7a-5p, hsa-miR-17-5p, hsa-miR-132-3p, hsa-miR-16-5p, hsa-miR-29c-3p
CC	GO:0060205	cytoplasmic vesicle lumen	0.0137	hsa-miR-21-5p
CC	GO:0031093	platelet alpha granule lumen	0.0171	hsa-miR-122-5p, hsa-miR-409-3p, hsa-miR-150-5p, hsa-miR-205-5p, hsa-miR-140-5p, hsa-miR-144-3p, hsa-miR-126-3p, hsa-miR-19a-3p, hsa-miR-18a-5p, hsa-miR-107, hsa-miR-134-5p, hsa-miR-20b-5p, hsa-miR-200b-3p, hsa-miR-141-3p, hsa-let-7d-5p, hsa-miR-20a-5p, hsa-miR-1, hsa-miR-125a-5p, hsa-miR-200c-3p, hsa-miR-29a-3p, hsa-let-7b-5p, hsa-miR-30a-3p, hsa-miR-98-5p, hsa-let-7a-5p, hsa-miR-17-5p, hsa-miR-1…
CC	GO:0044306	neuron projection terminus	0.0216	hsa-miR-122-5p, hsa-miR-148b-3p, hsa-miR-375, hsa-miR-9-5p
CC	GO:0015030	Cajal body	0.0239	hsa-miR-205-5p, hsa-miR-421, hsa-miR-200a-3p, hsa-miR-200b-3p, hsa-miR-141-3p, hsa-miR-200c-3p, hsa-let-7b-5p, hsa-miR-429, hsa-miR-17-5p, hsa-miR-21-5p, hsa-miR-30a-5p, hsa-miR-23b-3p, hsa-miR-146a-5p, hsa-miR-885-5p, hsa-miR-192-5p, hsa-miR-29c-3p
CC	GO:0034704	calcium channel complex	0.0245	hsa-miR-148a-3p, hsa-miR-18a-5p, hsa-miR-1, hsa-miR-30a-5p, hsa-miR-22-3p, hsa-miR-16-5p, hsa-miR-340-5p, hsa-miR-26b-5p, hsa-miR-215-5p
CC	GO:0032059	bleb	0.0294	hsa-miR-150-5p, hsa-miR-1, hsa-miR-125a-5p, hsa-miR-21-5p, hsa-miR-584-5p, hsa-miR-10a-5p, hsa-miR-146a-5p, hsa-miR-192-5p, hsa-miR-133a-3p
CC	GO:0005801	cis-Golgi network	0.0304	hsa-miR-142-3p, hsa-miR-19a-3p, hsa-miR-200a-3p, hsa-miR-18a-5p, hsa-miR-141-3p, hsa-miR-532-5p, hsa-let-7b-5p, hsa-miR-590-3p, hsa-miR-769-5p, hsa-miR-145-5p, hsa-miR-30a-5p, hsa-miR-96-5p, hsa-miR-15a-5p, hsa-miR-16-5p, hsa-miR-27b-3p, hsa-miR-192-5p, hsa-miR-29c-3p, hsa-miR-18a-3p
CC	GO:0008305	integrin complex	0.0312	hsa-miR-142-3p, hsa-miR-32-5p, hsa-miR-183-5p, hsa-miR-29a-3p, hsa-let-7a-5p, hsa-miR-30a-5p, hsa-miR-375, hsa-miR-125b-5p, hsa-miR-16-5p, hsa-miR-9-5p, hsa-miR-204-5p
CC	GO:0005871	kinesin complex	0.034	hsa-miR-128-3p, hsa-miR-101-3p, hsa-miR-148b-3p, hsa-miR-18a-5p, hsa-miR-424-5p, hsa-miR-1, hsa-miR-183-5p, hsa-miR-331-3p, hsa-miR-423-3p, hsa-miR-106b-5p, hsa-let-7f-5p, hsa-miR-146a-5p, hsa-miR-16-5p, hsa-miR-340-5p, hsa-miR-9-5p, hsa-miR-186-5p, hsa-miR-140-3p
CC	GO:0031201	SNARE complex	0.0354	hsa-miR-101-3p, hsa-miR-33a-5p, hsa-miR-30b-5p, hsa-miR-30a-5p, hsa-miR-146a-5p, hsa-miR-16-5p, hsa-miR-192-5p
CC	GO:0042588	zymogen granule	0.0357	hsa-miR-181a-5p
CC	GO:0005604	basement membrane	0.0376	hsa-miR-32-5p, hsa-miR-199b-5p, hsa-miR-150-5p, hsa-miR-205-5p, hsa-miR-148b-3p, hsa-miR-33a-5p, hsa-miR-140-5p, hsa-miR-126-3p, hsa-miR-27a-3p, hsa-miR-200a-3p, hsa-miR-181b-5p, hsa-miR-107, hsa-miR-134-5p, hsa-miR-20b-5p, hsa-miR-200b-3p, hsa-miR-141-3p, hsa-miR-20a-5p, hsa-miR-1, hsa-miR-183-5p, hsa-miR-125a-5p, hsa-miR-200c-3p, hsa-miR-29a-3p, hsa-miR-429, hsa-miR-17-5p, hsa-miR-195-5p, hsa-m…
CC	GO:0030426	growth cone	0.0408	hsa-miR-210-3p, hsa-miR-32-5p, hsa-miR-122-5p, hsa-miR-101-3p, hsa-miR-205-5p, hsa-miR-33a-5p, hsa-miR-140-5p, hsa-miR-126-3p, hsa-miR-181a-5p, hsa-miR-19a-3p, hsa-miR-18a-5p, hsa-miR-107, hsa-miR-374a-5p, hsa-miR-141-3p, hsa-let-7d-5p, hsa-miR-20a-5p, hsa-miR-7-5p, hsa-miR-1, hsa-miR-183-5p, hsa-let-7b-5p, hsa-miR-98-5p, hsa-let-7a-5p, hsa-miR-425-5p, hsa-miR-17-5p, hsa-miR-21-5p, hsa-miR-145-5p…
CC	GO:0005638	lamin filament	0.0414	hsa-miR-122-5p, hsa-miR-128-3p, hsa-miR-101-3p, hsa-miR-27a-3p, hsa-miR-18a-5p, hsa-miR-30a-5p, hsa-miR-192-5p
CC	GO:0005652	nuclear lamina	0.0414	hsa-miR-122-5p, hsa-miR-27a-3p, hsa-miR-18a-5p, hsa-miR-30a-5p, hsa-miR-192-5p
CC	GO:0030175	filopodium	0.0435	hsa-miR-142-3p, hsa-miR-32-5p, hsa-miR-122-5p, hsa-miR-205-5p, hsa-miR-33a-5p, hsa-miR-140-5p, hsa-miR-126-3p, hsa-miR-27a-3p, hsa-miR-185-5p, hsa-miR-200a-3p, hsa-miR-18a-5p, hsa-miR-1, hsa-miR-183-5p, hsa-miR-374b-5p, hsa-miR-29a-3p, hsa-miR-331-3p, hsa-let-7a-5p, hsa-miR-195-5p, hsa-miR-21-5p, hsa-miR-145-5p, hsa-miR-30a-5p, hsa-miR-130b-3p, hsa-miR-106b-5p, hsa-miR-375, hsa-miR-125b-5p, hsa-m…
CC	GO:0072686	mitotic spindle	0.047	hsa-miR-27a-3p, hsa-miR-185-5p, hsa-miR-30b-5p, hsa-let-7d-5p, hsa-miR-424-5p, hsa-miR-29a-3p, hsa-miR-331-3p, hsa-miR-17-5p, hsa-miR-195-5p, hsa-miR-96-5p, hsa-miR-132-3p, hsa-miR-106b-5p, hsa-miR-375, hsa-miR-16-5p, hsa-miR-192-5p, hsa-miR-133a-3p, hsa-miR-29c-3p, hsa-miR-186-5p, hsa-miR-224-5p
CC	GO:0043034	costamere	0.0489	hsa-miR-122-5p, hsa-let-7d-5p, hsa-miR-1, hsa-miR-375, hsa-miR-125b-5p
CC	GO:0005942	phosphatidylinositol 3-kinase complex	0.0543	hsa-miR-122-5p, hsa-miR-100-5p, hsa-miR-101-3p, hsa-miR-99a-5p, hsa-miR-199a-3p, hsa-miR-144-3p, hsa-miR-126-3p, hsa-miR-29a-3p, hsa-miR-98-5p, hsa-miR-22-3p, hsa-miR-133a-3p, hsa-miR-29c-3p
CC	GO:0043195	terminal bouton	0.0552	hsa-miR-150-5p, hsa-miR-7-5p, hsa-miR-1, hsa-miR-425-5p, hsa-miR-335-5p, hsa-miR-133a-3p
CC	GO:0005581	collagen trimer	0.0557	hsa-miR-221-3p, hsa-miR-181a-5p, hsa-miR-7-5p, hsa-let-7g-5p, hsa-miR-29a-3p, hsa-miR-143-3p, hsa-miR-29b-3p, hsa-miR-335-5p, hsa-miR-26b-5p, hsa-miR-9-5p, hsa-miR-218-5p, hsa-miR-133a-3p, hsa-miR-29c-3p, hsa-miR-186-5p
CC	GO:0042383	sarcolemma	0.0597	hsa-miR-214-3p, hsa-miR-142-3p, hsa-miR-122-5p, hsa-miR-126-3p, hsa-miR-200a-3p, hsa-let-7d-5p, hsa-miR-1, hsa-miR-183-5p, hsa-miR-590-3p, hsa-miR-130b-3p, hsa-miR-375, hsa-miR-125b-5p, hsa-miR-335-5p, hsa-miR-215-5p, hsa-miR-133a-3p
CC	GO:0071682	endocytic vesicle lumen	0.063	hsa-miR-199a-5p, hsa-miR-199a-3p, hsa-miR-148a-3p, hsa-miR-29a-3p, hsa-miR-223-3p, hsa-miR-29b-3p, hsa-miR-15a-5p, hsa-miR-375, hsa-miR-204-5p, hsa-miR-29c-3p
CC	GO:0016235	aggresome	0.0652	hsa-miR-21-5p, hsa-miR-30a-5p, hsa-miR-15a-5p, hsa-miR-335-5p, hsa-miR-146a-5p, hsa-miR-16-5p, hsa-miR-9-5p
CC	GO:0043679	axon terminus	0.0655	hsa-miR-200a-3p, hsa-miR-200b-3p, hsa-miR-141-3p, hsa-miR-7-5p, hsa-miR-183-5p, hsa-miR-200c-3p, hsa-miR-29a-3p, hsa-miR-429, hsa-miR-30a-5p, hsa-miR-335-5p, hsa-miR-16-5p, hsa-miR-9-5p, hsa-miR-186-5p
CC	GO:0000791	euchromatin	0.0659	hsa-miR-101-3p, hsa-miR-29a-3p, hsa-miR-143-3p, hsa-miR-369-5p, hsa-miR-29c-3p
CC	GO:0005791	rough endoplasmic reticulum	0.0677	hsa-miR-32-5p, hsa-miR-122-5p, hsa-miR-148b-3p, hsa-miR-181a-5p, hsa-miR-27a-3p, hsa-miR-19a-3p, hsa-miR-18a-5p, hsa-miR-7-5p, hsa-miR-1, hsa-miR-183-5p, hsa-miR-29a-3p, hsa-let-7b-5p, hsa-miR-98-5p, hsa-miR-30a-5p, hsa-miR-132-3p, hsa-miR-375, hsa-miR-340-5p, hsa-miR-26b-5p, hsa-miR-215-5p, hsa-miR-186-5p
CC	GO:0032592	integral component of mitochondrial membrane	0.0688	hsa-miR-30a-5p
CC	GO:0005881	cytoplasmic microtubule	0.0718	hsa-miR-210-3p, hsa-miR-101-3p, hsa-miR-148b-3p, hsa-miR-33a-5p, hsa-miR-18a-5p, hsa-miR-181b-5p, hsa-miR-141-3p, hsa-miR-1, hsa-miR-542-3p, hsa-miR-30a-3p, hsa-miR-425-5p, hsa-miR-423-3p, hsa-miR-375, hsa-miR-10a-5p, hsa-miR-335-5p, hsa-miR-146a-5p, hsa-miR-16-5p, hsa-miR-340-5p, hsa-miR-215-5p, hsa-miR-140-3p
CC	GO:0005637	nuclear inner membrane	0.0799	hsa-miR-32-5p, hsa-miR-122-5p, hsa-miR-128-3p, hsa-miR-101-3p, hsa-miR-205-5p, hsa-miR-34a-5p, hsa-miR-148a-3p, hsa-miR-27a-3p, hsa-miR-18a-5p, hsa-miR-200b-3p, hsa-miR-424-5p, hsa-miR-1, hsa-let-7b-5p, hsa-miR-98-5p, hsa-miR-30a-5p, hsa-miR-132-3p, hsa-miR-22-3p, hsa-miR-16-5p, hsa-miR-192-5p, hsa-miR-340-5p, hsa-miR-9-5p, hsa-miR-26a-5p, hsa-miR-18a-3p
CC	GO:0008023	transcription elongation factor complex	0.0816	hsa-miR-375, hsa-miR-146a-5p
CC	GO:0030315	T-tubule	0.0847	hsa-miR-122-5p, hsa-miR-18a-5p, hsa-miR-1, hsa-miR-183-5p, hsa-miR-186-5p
CC	GO:0000145	exocyst	0.0857	hsa-miR-33a-5p, hsa-miR-148a-3p, hsa-miR-30a-5p, hsa-miR-96-5p, hsa-miR-375
CC	GO:0001931	uropod	0.0873	hsa-miR-32-5p, hsa-miR-101-3p, hsa-miR-18a-5p, hsa-miR-183-5p, hsa-miR-192-5p, hsa-miR-215-5p, hsa-miR-9-5p
CC	GO:0031205	endoplasmic reticulum Sec complex	0.0916	hsa-miR-494-3p, hsa-miR-101-3p, hsa-miR-144-3p, hsa-miR-223-3p, hsa-miR-145-5p, hsa-miR-132-3p, hsa-miR-133a-3p
CC	GO:0030867	rough endoplasmic reticulum membrane	0.0955	hsa-miR-221-3p, hsa-miR-21-5p, hsa-miR-191-5p
CC	GO:0072357	PTW/PP1 phosphatase complex	0.1016	hsa-miR-18a-5p, hsa-miR-30a-3p, hsa-miR-769-5p, hsa-miR-30a-5p, hsa-miR-96-5p
CC	GO:0005773	vacuole	0.1066	hsa-let-7d-5p, hsa-miR-374b-5p, hsa-miR-423-3p, hsa-miR-484, hsa-miR-218-5p
CC	GO:0016323	basolateral plasma membrane	0.1101	hsa-miR-221-3p, hsa-miR-494-3p, hsa-miR-214-3p, hsa-miR-155-5p, hsa-miR-32-5p, hsa-miR-122-5p, hsa-miR-101-3p, hsa-miR-205-5p, hsa-miR-148b-3p, hsa-miR-199a-3p, hsa-miR-33a-5p, hsa-miR-421, hsa-miR-34a-5p, hsa-miR-144-3p, hsa-miR-152-3p, hsa-miR-181a-5p, hsa-miR-30b-5p, hsa-miR-19a-3p, hsa-miR-200a-3p, hsa-miR-18a-5p, hsa-miR-200b-3p, hsa-miR-141-3p, hsa-let-7d-5p, hsa-miR-328-3p, hsa-miR-7-5p, h…
CC	GO:0005719	nuclear euchromatin	0.1123	hsa-miR-155-5p, hsa-miR-101-3p, hsa-miR-34a-5p, hsa-miR-148a-3p, hsa-miR-7-5p, hsa-miR-30a-5p, hsa-miR-132-3p, hsa-miR-15a-5p, hsa-miR-146a-5p, hsa-miR-9-5p, hsa-miR-29c-3p
CC	GO:0005765	lysosomal membrane	0.1186	hsa-miR-155-5p, hsa-miR-210-3p, hsa-miR-128-3p, hsa-miR-205-5p, hsa-miR-33a-5p, hsa-miR-148a-3p, hsa-miR-181a-5p, hsa-miR-27a-3p, hsa-miR-18a-5p, hsa-let-7d-5p, hsa-miR-7-5p, hsa-miR-1, hsa-miR-183-5p, hsa-miR-125a-5p, hsa-miR-374b-5p, hsa-miR-331-3p, hsa-let-7b-5p, hsa-miR-17-5p, hsa-miR-143-3p, hsa-miR-423-3p, hsa-miR-21-5p, hsa-miR-145-5p, hsa-miR-30a-5p, hsa-miR-130b-3p, hsa-miR-132-3p, hsa-m…
CC	GO:0005758	mitochondrial intermembrane space	0.119	hsa-miR-221-3p, hsa-miR-214-3p, hsa-miR-155-5p, hsa-miR-128-3p, hsa-miR-205-5p, hsa-miR-148b-3p, hsa-miR-34a-5p, hsa-miR-148a-3p, hsa-miR-183-5p, hsa-miR-98-5p, hsa-miR-30a-5p, hsa-miR-375, hsa-miR-16-5p, hsa-miR-361-5p, hsa-miR-340-5p, hsa-miR-215-5p, hsa-miR-133a-3p
CC	GO:0005783	endoplasmic reticulum	0.1194	hsa-miR-222-3p, hsa-miR-221-3p, hsa-miR-214-3p, hsa-miR-199a-5p, hsa-miR-142-3p, hsa-miR-155-5p, hsa-miR-210-3p, hsa-miR-32-5p, hsa-miR-122-5p, hsa-miR-128-3p, hsa-miR-199b-5p, hsa-miR-100-5p, hsa-miR-101-3p, hsa-miR-150-5p, hsa-miR-485-5p, hsa-miR-99a-5p, hsa-miR-205-5p, hsa-miR-148b-3p, hsa-miR-33a-5p, hsa-miR-19b-3p, hsa-miR-421, hsa-miR-34a-5p, hsa-miR-148a-3p, hsa-miR-126-3p, hsa-miR-296-5p,…
CC	GO:0005730	nucleolus	0.1225	hsa-miR-221-3p, hsa-miR-214-3p, hsa-miR-142-3p, hsa-miR-155-5p, hsa-miR-32-5p, hsa-miR-122-5p, hsa-miR-128-3p, hsa-miR-101-3p, hsa-miR-485-5p, hsa-miR-205-5p, hsa-miR-33a-5p, hsa-miR-126-5p, hsa-miR-421, hsa-miR-34a-5p, hsa-miR-140-5p, hsa-miR-148a-3p, hsa-miR-181a-5p, hsa-miR-27a-3p, hsa-miR-185-5p, hsa-miR-30b-5p, hsa-miR-200a-3p, hsa-miR-18a-5p, hsa-miR-107, hsa-miR-20b-5p, hsa-miR-200b-3p, hs…
CC	GO:0000139	Golgi membrane	0.1225	hsa-miR-221-3p, hsa-miR-503-5p, hsa-miR-214-3p, hsa-miR-142-3p, hsa-miR-155-5p, hsa-miR-210-3p, hsa-miR-32-5p, hsa-miR-122-5p, hsa-miR-128-3p, hsa-miR-100-5p, hsa-miR-101-3p, hsa-miR-99a-5p, hsa-miR-205-5p, hsa-miR-148b-3p, hsa-miR-199a-3p, hsa-miR-33a-5p, hsa-miR-421, hsa-miR-34a-5p, hsa-miR-144-3p, hsa-miR-148a-3p, hsa-miR-152-3p, hsa-miR-296-5p, hsa-miR-181a-5p, hsa-miR-27a-3p, hsa-miR-185-5p,…
CC	GO:0016324	apical plasma membrane	0.1295	hsa-miR-494-3p, hsa-miR-142-3p, hsa-miR-122-5p, hsa-miR-101-3p, hsa-miR-205-5p, hsa-miR-148b-3p, hsa-miR-33a-5p, hsa-miR-34a-5p, hsa-miR-144-3p, hsa-miR-296-5p, hsa-miR-181a-5p, hsa-miR-27a-3p, hsa-miR-30b-5p, hsa-miR-19a-3p, hsa-miR-200a-3p, hsa-miR-18a-5p, hsa-miR-20b-5p, hsa-miR-200b-3p, hsa-miR-141-3p, hsa-let-7d-5p, hsa-miR-20a-5p, hsa-miR-326, hsa-miR-7-5p, hsa-miR-1, hsa-miR-183-5p, hsa-le…
CC	GO:0045177	apical part of cell	0.1295	hsa-miR-221-3p, hsa-miR-214-3p, hsa-miR-142-3p, hsa-miR-122-5p, hsa-miR-128-3p, hsa-miR-365a-3p, hsa-miR-101-3p, hsa-miR-148b-3p, hsa-miR-34a-5p, hsa-miR-126-3p, hsa-miR-185-5p, hsa-miR-200a-3p, hsa-miR-18a-5p, hsa-let-7d-5p, hsa-miR-20a-5p, hsa-miR-324-3p, hsa-miR-1, hsa-miR-183-5p, hsa-miR-125a-5p, hsa-miR-200c-3p, hsa-miR-374b-5p, hsa-miR-29a-3p, hsa-let-7b-5p, hsa-let-7a-5p, hsa-miR-17-5p, hs…
CC	GO:0034399	nuclear periphery	0.1376	hsa-miR-1, hsa-miR-374b-5p, hsa-miR-769-5p, hsa-miR-218-5p
CC	GO:0031514	motile cilium	0.1397	hsa-miR-32-5p, hsa-miR-148b-3p, hsa-miR-33a-5p, hsa-miR-181a-5p, hsa-miR-18a-5p, hsa-miR-107, hsa-miR-20b-5p, hsa-miR-20a-5p, hsa-miR-335-5p
CC	GO:0005764	lysosome	0.1414	hsa-miR-32-5p, hsa-miR-128-3p, hsa-miR-100-5p, hsa-miR-101-3p, hsa-miR-150-5p, hsa-miR-99a-5p, hsa-miR-205-5p, hsa-miR-199a-3p, hsa-miR-33a-5p, hsa-miR-144-3p, hsa-miR-148a-3p, hsa-miR-181a-5p, hsa-miR-27a-3p, hsa-miR-30b-5p, hsa-miR-19a-3p, hsa-miR-18a-5p, hsa-let-7d-5p, hsa-miR-20a-5p, hsa-miR-7-5p, hsa-miR-1, hsa-miR-125a-5p, hsa-miR-374b-5p, hsa-miR-331-3p, hsa-let-7b-5p, hsa-miR-98-5p, hsa-m…
CC	GO:0012505	endomembrane system	0.1416	hsa-miR-222-3p, hsa-miR-155-5p, hsa-miR-32-5p, hsa-miR-122-5p, hsa-miR-100-5p, hsa-miR-101-3p, hsa-miR-150-5p, hsa-miR-99a-5p, hsa-miR-148b-3p, hsa-miR-199a-3p, hsa-miR-144-3p, hsa-miR-148a-3p, hsa-miR-181a-5p, hsa-miR-30b-5p, hsa-miR-19a-3p, hsa-miR-18a-5p, hsa-let-7d-5p, hsa-miR-20a-5p, hsa-miR-7-5p, hsa-miR-1, hsa-miR-183-5p, hsa-miR-374b-5p, hsa-miR-17-5p, hsa-miR-25-3p, hsa-miR-195-5p, hsa-m…
CC	GO:0005902	microvillus	0.1427	hsa-miR-494-3p, hsa-miR-142-3p, hsa-miR-122-5p, hsa-miR-101-3p, hsa-miR-144-3p, hsa-miR-126-3p, hsa-miR-200a-3p, hsa-miR-18a-5p, hsa-let-7d-5p, hsa-miR-1, hsa-miR-183-5p, hsa-miR-223-3p, hsa-miR-143-3p, hsa-miR-145-5p, hsa-miR-96-5p, hsa-miR-132-3p, hsa-miR-192-5p, hsa-miR-26b-5p, hsa-miR-215-5p
CC	GO:0005577	fibrinogen complex	0.15	hsa-miR-409-3p, hsa-miR-144-3p, hsa-miR-19a-3p, hsa-miR-18a-5p, hsa-miR-200b-3p, hsa-let-7d-5p, hsa-miR-20a-5p, hsa-miR-200c-3p, hsa-miR-29a-3p, hsa-let-7b-5p, hsa-miR-30a-3p, hsa-miR-98-5p, hsa-let-7a-5p, hsa-miR-17-5p, hsa-miR-132-3p, hsa-miR-29c-3p
CC	GO:0005862	muscle thin filament tropomyosin	0.1522	hsa-miR-1, hsa-miR-21-5p, hsa-miR-145-5p, hsa-miR-16-5p, hsa-miR-133a-3p
CC	GO:0016363	nuclear matrix	0.1528	hsa-miR-221-3p, hsa-miR-214-3p, hsa-miR-142-3p, hsa-miR-32-5p, hsa-miR-122-5p, hsa-miR-101-3p, hsa-miR-150-5p, hsa-miR-485-5p, hsa-miR-421, hsa-miR-34a-5p, hsa-miR-181a-5p, hsa-miR-27a-3p, hsa-miR-19a-3p, hsa-miR-107, hsa-miR-200b-3p, hsa-miR-141-3p, hsa-let-7d-5p, hsa-miR-24-3p, hsa-miR-183-5p, hsa-miR-125a-5p, hsa-miR-29a-3p, hsa-let-7b-5p, hsa-miR-590-3p, hsa-miR-143-3p, hsa-miR-25-3p, hsa-miR…
CC	GO:0000813	ESCRT I complex	0.1569	hsa-miR-33a-5p, hsa-miR-34a-5p, hsa-miR-141-3p, hsa-miR-20a-5p, hsa-miR-17-5p, hsa-miR-130b-3p, hsa-miR-93-5p
CC	GO:0005845	mRNA cap binding complex	0.1576	hsa-miR-99a-5p, hsa-miR-34a-5p, hsa-miR-107, hsa-miR-141-3p, hsa-miR-21-5p, hsa-miR-16-5p, hsa-miR-192-5p, hsa-miR-215-5p
CC	GO:0031083	BLOC-1 complex	0.1584	hsa-miR-128-3p, hsa-miR-101-3p, hsa-miR-148a-3p, hsa-miR-30b-5p, hsa-miR-23b-3p, hsa-miR-146a-5p
CC	GO:0042827	platelet dense granule	0.1584	hsa-miR-1
CC	GO:0005635	nuclear envelope	0.1591	hsa-miR-221-3p, hsa-miR-503-5p, hsa-miR-199a-5p, hsa-miR-155-5p, hsa-miR-210-3p, hsa-miR-32-5p, hsa-miR-122-5p, hsa-miR-128-3p, hsa-miR-101-3p, hsa-miR-205-5p, hsa-miR-148b-3p, hsa-miR-33a-5p, hsa-miR-34a-5p, hsa-miR-148a-3p, hsa-miR-181a-5p, hsa-miR-27a-3p, hsa-miR-18a-5p, hsa-let-7d-5p, hsa-miR-20a-5p, hsa-miR-424-5p, hsa-miR-744-5p, hsa-miR-1, hsa-miR-183-5p, hsa-let-7b-5p, hsa-miR-98-5p, hsa-…
CC	GO:0030659	cytoplasmic vesicle membrane	0.1621	hsa-miR-494-3p, hsa-miR-214-3p, hsa-miR-142-3p, hsa-miR-155-5p, hsa-miR-32-5p, hsa-miR-122-5p, hsa-miR-128-3p, hsa-miR-101-3p, hsa-miR-33a-5p, hsa-miR-144-3p, hsa-miR-148a-3p, hsa-miR-27a-3p, hsa-miR-30b-5p, hsa-miR-19a-3p, hsa-miR-18a-5p, hsa-miR-107, hsa-miR-328-3p, hsa-miR-7-5p, hsa-miR-1, hsa-miR-374b-5p, hsa-miR-29a-3p, hsa-miR-223-3p, hsa-miR-769-5p, hsa-miR-145-5p, hsa-miR-30a-5p, hsa-miR-…
CC	GO:0005774	vacuolar membrane	0.1829	hsa-miR-32-5p, hsa-miR-128-3p, hsa-miR-19a-3p, hsa-miR-340-5p
CC	GO:0005788	endoplasmic reticulum lumen	0.183	hsa-miR-221-3p, hsa-miR-142-3p, hsa-miR-210-3p, hsa-miR-32-5p, hsa-miR-122-5p, hsa-miR-19b-3p, hsa-miR-34a-5p, hsa-miR-148a-3p, hsa-miR-181a-5p, hsa-let-7d-5p, hsa-let-7e-5p, hsa-miR-7-5p, hsa-miR-183-5p, hsa-let-7g-5p, hsa-miR-374b-5p, hsa-miR-29a-3p, hsa-let-7b-5p, hsa-miR-223-3p, hsa-miR-98-5p, hsa-miR-143-3p, hsa-miR-21-5p, hsa-miR-30a-5p, hsa-miR-106b-5p, hsa-miR-93-5p, hsa-miR-29b-3p, hsa-m…
CC	GO:0051233	spindle midzone	0.184	hsa-miR-142-3p, hsa-miR-100-5p, hsa-miR-185-5p, hsa-let-7d-5p, hsa-miR-20a-5p, hsa-miR-29a-3p, hsa-miR-331-3p, hsa-let-7a-5p, hsa-miR-17-5p, hsa-miR-195-5p, hsa-miR-130a-3p, hsa-miR-106b-5p, hsa-miR-375, hsa-miR-192-5p, hsa-miR-133a-3p, hsa-miR-29c-3p, hsa-miR-224-5p
CC	GO:0005793	endoplasmic reticulum-Golgi intermediate compartment	0.1897	hsa-miR-142-3p, hsa-miR-210-3p, hsa-miR-421, hsa-miR-30b-5p, hsa-miR-18a-5p, hsa-miR-107, hsa-miR-200b-3p, hsa-miR-374a-5p, hsa-let-7d-5p, hsa-miR-1, hsa-miR-200c-3p, hsa-let-7b-5p, hsa-miR-98-5p, hsa-let-7a-5p, hsa-miR-425-5p, hsa-miR-769-5p, hsa-miR-30a-5p, hsa-miR-96-5p, hsa-miR-125b-5p, hsa-miR-23b-3p, hsa-let-7c-5p, hsa-miR-192-5p, hsa-miR-215-5p, hsa-miR-29c-3p
CC	GO:0012506	vesicle membrane	0.1897	hsa-miR-32-5p, hsa-miR-148b-3p, hsa-miR-34a-5p, hsa-miR-7-5p, hsa-let-7b-5p, hsa-miR-143-3p, hsa-miR-21-5p, hsa-miR-145-5p, hsa-miR-378a-3p, hsa-miR-96-5p, hsa-miR-340-5p
CC	GO:0030018	Z disc	0.1914	hsa-miR-221-3p, hsa-miR-214-3p, hsa-miR-155-5p, hsa-miR-32-5p, hsa-miR-122-5p, hsa-miR-140-5p, hsa-miR-200a-3p, hsa-let-7d-5p, hsa-miR-7-5p, hsa-miR-1, hsa-miR-183-5p, hsa-miR-590-3p, hsa-miR-145-5p, hsa-miR-30a-5p, hsa-miR-130b-3p, hsa-miR-106b-5p, hsa-miR-29b-3p, hsa-miR-375, hsa-miR-125b-5p, hsa-miR-335-5p, hsa-miR-146a-5p, hsa-miR-26b-5p, hsa-miR-218-5p, hsa-miR-133a-3p, hsa-miR-377-3p, hsa-m…
CC	GO:0031528	microvillus membrane	0.1934	hsa-miR-221-3p, hsa-miR-214-3p, hsa-miR-142-3p, hsa-miR-185-5p, hsa-miR-200a-3p, hsa-miR-18a-5p, hsa-miR-183-5p, hsa-miR-223-3p, hsa-miR-145-5p, hsa-miR-96-5p, hsa-miR-192-5p, hsa-miR-215-5p, hsa-miR-320a
CC	GO:0071564	npBAF complex	0.1936	hsa-miR-221-3p, hsa-miR-155-5p, hsa-miR-101-3p, hsa-miR-18a-5p, hsa-miR-7-5p, hsa-miR-93-5p, hsa-miR-182-5p, hsa-miR-192-5p, hsa-miR-215-5p, hsa-miR-186-5p
CC	GO:0016020	membrane	0.1962	hsa-miR-222-3p, hsa-miR-221-3p, hsa-miR-503-5p, hsa-miR-10b-5p, hsa-miR-494-3p, hsa-miR-214-3p, hsa-miR-199a-5p, hsa-miR-142-3p, hsa-miR-155-5p, hsa-miR-376c-3p, hsa-miR-210-3p, hsa-miR-32-5p, hsa-miR-122-5p, hsa-miR-128-3p, hsa-miR-365a-3p, hsa-miR-199b-5p, hsa-miR-376a-3p, hsa-miR-100-5p, hsa-miR-101-3p, hsa-miR-150-5p, hsa-miR-99a-5p, hsa-miR-205-5p, hsa-miR-148b-3p, hsa-miR-199a-3p, hsa-miR-3…
CC	GO:0012507	ER to Golgi transport vesicle membrane	0.1975	hsa-miR-142-3p, hsa-miR-148b-3p, hsa-miR-148a-3p, hsa-miR-152-3p, hsa-miR-183-5p, hsa-miR-30a-5p, hsa-miR-93-5p, hsa-miR-23b-3p, hsa-miR-16-5p, hsa-miR-9-5p
CC	GO:0016514	SWI/SNF complex	0.1997	hsa-miR-221-3p, hsa-miR-155-5p, hsa-miR-101-3p, hsa-miR-18a-5p, hsa-miR-7-5p, hsa-miR-132-3p, hsa-miR-106b-5p, hsa-miR-23b-3p, hsa-miR-182-5p, hsa-miR-192-5p, hsa-miR-215-5p, hsa-miR-186-5p
CC	GO:0030141	secretory granule	0.2089	hsa-miR-214-3p, hsa-miR-32-5p, hsa-miR-122-5p, hsa-miR-150-5p, hsa-miR-205-5p, hsa-miR-148b-3p, hsa-miR-140-5p, hsa-miR-148a-3p, hsa-miR-126-3p, hsa-miR-296-5p, hsa-miR-185-5p, hsa-miR-30b-5p, hsa-miR-19a-3p, hsa-miR-18a-5p, hsa-miR-107, hsa-miR-134-5p, hsa-miR-20b-5p, hsa-let-7d-5p, hsa-miR-20a-5p, hsa-miR-125a-5p, hsa-miR-29a-3p, hsa-let-7b-5p, hsa-miR-30a-3p, hsa-miR-98-5p, hsa-let-7a-5p, hsa-…
CC	GO:0071565	nBAF complex	0.2141	hsa-miR-221-3p, hsa-miR-155-5p, hsa-miR-101-3p, hsa-miR-7-5p, hsa-miR-182-5p, hsa-miR-192-5p, hsa-miR-215-5p, hsa-miR-186-5p
CC	GO:0030669	clathrin-coated endocytic vesicle membrane	0.2148	hsa-miR-128-3p, hsa-miR-224-5p
CC	GO:0008076	voltage-gated potassium channel complex	0.2148	hsa-miR-142-3p, hsa-miR-148b-3p, hsa-miR-33a-5p, hsa-miR-1, hsa-miR-132-3p, hsa-miR-375, hsa-miR-125b-5p, hsa-miR-16-5p, hsa-miR-340-5p, hsa-miR-484, hsa-miR-218-5p, hsa-miR-133a-3p
CC	GO:0005938	cell cortex	0.2221	hsa-miR-221-3p, hsa-miR-214-3p, hsa-miR-210-3p, hsa-miR-32-5p, hsa-miR-128-3p, hsa-miR-409-3p, hsa-miR-199b-5p, hsa-miR-101-3p, hsa-miR-34a-5p, hsa-miR-144-3p, hsa-miR-181a-5p, hsa-miR-185-5p, hsa-miR-19a-3p, hsa-miR-200a-3p, hsa-miR-18a-5p, hsa-miR-181b-5p, hsa-miR-200b-3p, hsa-miR-141-3p, hsa-miR-424-5p, hsa-miR-324-3p, hsa-miR-7-5p, hsa-miR-1, hsa-miR-183-5p, hsa-miR-125a-5p, hsa-miR-146b-5p, …
CC	GO:0000164	protein phosphatase type 1 complex	0.2233	hsa-miR-221-3p, hsa-miR-18a-5p, hsa-miR-425-5p, hsa-miR-769-5p, hsa-miR-16-5p
CC	GO:0030877	beta-catenin destruction complex	0.2269	hsa-miR-221-3p, hsa-miR-214-3p, hsa-miR-210-3p, hsa-miR-200a-3p, hsa-miR-141-3p, hsa-miR-29b-3p, hsa-miR-10a-5p, hsa-miR-335-5p, hsa-miR-192-5p, hsa-miR-320a
CC	GO:0000781	chromosome, telomeric region	0.2303	hsa-miR-503-5p, hsa-miR-210-3p, hsa-miR-421, hsa-miR-27a-3p, hsa-miR-18a-5p, hsa-miR-374a-5p, hsa-miR-424-5p, hsa-miR-331-3p, hsa-miR-590-3p, hsa-miR-885-5p, hsa-miR-182-5p, hsa-miR-26b-5p
CC	GO:0097140	BIM-BCL-xl complex	0.2329	hsa-miR-222-3p, hsa-miR-181a-5p, hsa-miR-19a-3p, hsa-miR-18a-5p, hsa-miR-20a-5p, hsa-miR-17-5p, hsa-miR-25-3p, hsa-miR-195-5p, hsa-miR-375, hsa-miR-92a-3p
CC	GO:0097141	BIM-BCL-2 complex	0.2329	hsa-miR-222-3p, hsa-miR-181a-5p, hsa-miR-19a-3p, hsa-miR-18a-5p, hsa-miR-20a-5p, hsa-miR-17-5p, hsa-miR-25-3p, hsa-miR-195-5p, hsa-miR-375, hsa-miR-92a-3p
CC	GO:0000930	gamma-tubulin complex	0.2401	hsa-miR-128-3p, hsa-miR-18a-5p, hsa-miR-130b-3p, hsa-miR-23b-3p
CC	GO:0005815	microtubule organizing center	0.2424	hsa-miR-214-3p, hsa-miR-142-3p, hsa-miR-210-3p, hsa-miR-32-5p, hsa-miR-122-5p, hsa-miR-101-3p, hsa-miR-205-5p, hsa-miR-199a-3p, hsa-miR-33a-5p, hsa-miR-199b-3p, hsa-miR-185-5p, hsa-miR-18a-5p, hsa-miR-744-5p, hsa-miR-183-5p, hsa-miR-125a-5p, hsa-miR-374b-5p, hsa-miR-29a-3p, hsa-let-7b-5p, hsa-miR-98-5p, hsa-miR-17-5p, hsa-miR-590-3p, hsa-miR-195-5p, hsa-miR-21-5p, hsa-miR-145-5p, hsa-miR-96-5p, h…
CC	GO:0017053	transcriptional repressor complex	0.2443	hsa-miR-221-3p, hsa-miR-10b-5p, hsa-miR-155-5p, hsa-miR-101-3p, hsa-miR-99a-5p, hsa-miR-205-5p, hsa-miR-148b-3p, hsa-miR-140-5p, hsa-miR-181a-5p, hsa-miR-27a-3p, hsa-miR-181b-5p, hsa-miR-141-3p, hsa-miR-1, hsa-miR-9-3p, hsa-miR-590-3p, hsa-miR-181d-5p, hsa-miR-195-5p, hsa-miR-21-5p, hsa-miR-30a-5p, hsa-miR-96-5p, hsa-miR-29b-3p, hsa-miR-15a-5p, hsa-miR-10a-5p, hsa-miR-16-5p, hsa-miR-340-5p, hsa-m…
CC	GO:0000795	synaptonemal complex	0.2456	hsa-miR-142-3p, hsa-miR-128-3p, hsa-miR-148a-3p, hsa-miR-1, hsa-miR-30e-5p, hsa-miR-200c-3p, hsa-miR-769-5p, hsa-miR-125b-5p, hsa-miR-30c-5p
CC	GO:0045202	synapse	0.2474	hsa-miR-221-3p, hsa-miR-214-3p, hsa-miR-142-3p, hsa-miR-155-5p, hsa-miR-32-5p, hsa-miR-122-5p, hsa-miR-101-3p, hsa-miR-150-5p, hsa-miR-148b-3p, hsa-miR-33a-5p, hsa-miR-421, hsa-miR-34a-5p, hsa-miR-148a-3p, hsa-miR-30b-5p, hsa-miR-200a-3p, hsa-miR-181b-5p, hsa-miR-200b-3p, hsa-miR-194-5p, hsa-miR-141-3p, hsa-let-7d-5p, hsa-miR-20a-5p, hsa-miR-7-5p, hsa-miR-1, hsa-miR-183-5p, hsa-miR-30e-5p, hsa-mi…
CC	GO:0031904	endosome lumen	0.2484	hsa-miR-181a-5p, hsa-miR-375
CC	GO:0070022	transforming growth factor beta receptor complex	0.2486	hsa-miR-142-3p, hsa-miR-101-3p, hsa-miR-19a-3p, hsa-miR-18a-5p, hsa-let-7d-5p, hsa-miR-20a-5p, hsa-miR-98-5p, hsa-miR-17-5p, hsa-miR-21-5p, hsa-let-7c-5p, hsa-miR-204-5p
CC	GO:0014069	postsynaptic density	0.2489	hsa-miR-221-3p, hsa-miR-214-3p, hsa-miR-155-5p, hsa-miR-210-3p, hsa-miR-32-5p, hsa-miR-122-5p, hsa-miR-128-3p, hsa-miR-150-5p, hsa-miR-205-5p, hsa-miR-421, hsa-miR-27a-3p, hsa-let-7d-5p, hsa-miR-424-5p, hsa-miR-7-5p, hsa-miR-1, hsa-miR-21-5p, hsa-miR-30a-5p, hsa-miR-132-3p, hsa-miR-106b-5p, hsa-miR-22-3p, hsa-miR-375, hsa-miR-335-5p, hsa-miR-340-5p, hsa-miR-133a-3p
CC	GO:0005802	trans-Golgi network	0.2503	hsa-miR-210-3p, hsa-miR-148b-3p, hsa-miR-33a-5p, hsa-miR-148a-3p, hsa-miR-19a-3p, hsa-miR-200a-3p, hsa-miR-107, hsa-let-7d-5p, hsa-miR-328-3p, hsa-miR-1, hsa-miR-374b-5p, hsa-miR-29a-3p, hsa-miR-17-5p, hsa-miR-423-3p, hsa-miR-145-5p, hsa-miR-130b-3p, hsa-miR-30d-5p, hsa-miR-93-5p, hsa-miR-15a-5p, hsa-miR-375, hsa-miR-125b-5p, hsa-miR-146a-5p, hsa-miR-16-5p, hsa-miR-26b-5p, hsa-miR-484, hsa-miR-9-…
CC	GO:0005776	autophagosome	0.256	hsa-miR-155-5p, hsa-miR-18a-5p, hsa-miR-130b-3p, hsa-miR-30d-5p, hsa-miR-93-5p, hsa-miR-16-5p, hsa-miR-142-5p, hsa-miR-26b-5p, hsa-miR-215-5p
CC	GO:0043204	perikaryon	0.2572	hsa-miR-142-3p, hsa-miR-128-3p, hsa-miR-199a-3p, hsa-miR-199b-3p, hsa-miR-181a-5p, hsa-miR-27a-3p, hsa-miR-141-3p, hsa-miR-424-5p, hsa-miR-183-5p, hsa-miR-29a-3p, hsa-miR-769-5p, hsa-miR-25-3p, hsa-let-7f-5p, hsa-miR-497-5p, hsa-miR-15b-5p, hsa-miR-26b-5p, hsa-miR-218-5p, hsa-miR-186-5p
CC	GO:0034707	chloride channel complex	0.2575	hsa-miR-494-3p, hsa-miR-142-3p, hsa-miR-122-5p, hsa-miR-101-3p, hsa-miR-144-3p, hsa-miR-223-3p, hsa-let-7a-5p, hsa-miR-145-5p, hsa-miR-132-3p, hsa-miR-335-5p
CC	GO:0030863	cortical cytoskeleton	0.2619	hsa-miR-18a-5p, hsa-miR-1, hsa-miR-183-5p, hsa-miR-145-5p, hsa-miR-130b-3p, hsa-miR-375, hsa-miR-16-5p, hsa-miR-215-5p, hsa-miR-9-5p
CC	GO:0005795	Golgi stack	0.2619	hsa-miR-142-3p, hsa-miR-19a-3p, hsa-miR-200a-3p, hsa-miR-30a-5p, hsa-miR-375, hsa-miR-16-5p, hsa-miR-29c-3p
CC	GO:0005865	striated muscle thin filament	0.2635	hsa-miR-145-5p
CC	GO:0031931	TORC1 complex	0.2638	hsa-miR-100-5p, hsa-miR-101-3p, hsa-miR-99a-5p, hsa-miR-199a-3p, hsa-miR-144-3p
CC	GO:0030424	axon	0.2664	hsa-miR-221-3p, hsa-miR-10b-5p, hsa-miR-142-3p, hsa-miR-210-3p, hsa-miR-32-5p, hsa-miR-122-5p, hsa-miR-128-3p, hsa-miR-101-3p, hsa-miR-34a-5p, hsa-miR-140-5p, hsa-miR-181a-5p, hsa-miR-185-5p, hsa-miR-19a-3p, hsa-miR-18a-5p, hsa-miR-107, hsa-miR-374a-5p, hsa-miR-141-3p, hsa-let-7d-5p, hsa-miR-20a-5p, hsa-miR-328-3p, hsa-miR-7-5p, hsa-miR-183-5p, hsa-miR-200c-3p, hsa-miR-374b-5p, hsa-miR-29a-3p, hs…
CC	GO:0043202	lysosomal lumen	0.2688	hsa-miR-142-3p, hsa-miR-181a-5p, hsa-miR-7-5p, hsa-miR-1, hsa-miR-21-5p, hsa-miR-30a-5p, hsa-miR-130b-3p, hsa-miR-375, hsa-miR-10a-5p, hsa-miR-335-5p, hsa-miR-9-5p, hsa-miR-218-5p, hsa-miR-133a-3p, hsa-miR-224-5p
CC	GO:0005778	peroxisomal membrane	0.2688	hsa-miR-221-3p, hsa-miR-32-5p, hsa-miR-128-3p, hsa-miR-101-3p, hsa-miR-34a-5p, hsa-miR-21-5p, hsa-miR-30a-5p, hsa-miR-96-5p, hsa-miR-375, hsa-miR-361-5p, hsa-miR-340-5p, hsa-miR-26b-5p, hsa-miR-29c-3p
CC	GO:0016281	eukaryotic translation initiation factor 4F complex	0.2754	hsa-let-7i-5p, hsa-miR-34a-5p, hsa-miR-141-3p, hsa-let-7d-5p, hsa-let-7g-5p, hsa-miR-96-5p, hsa-miR-16-5p, hsa-miR-15b-5p
CC	GO:0005814	centriole	0.2776	hsa-miR-221-3p, hsa-miR-503-5p, hsa-miR-155-5p, hsa-miR-101-3p, hsa-miR-148b-3p, hsa-miR-126-3p, hsa-miR-27a-3p, hsa-miR-20a-5p, hsa-miR-424-5p, hsa-miR-542-3p, hsa-miR-425-5p, hsa-miR-584-5p, hsa-miR-145-5p, hsa-miR-96-5p, hsa-miR-15a-5p, hsa-miR-375, hsa-miR-10a-5p, hsa-miR-146a-5p, hsa-miR-16-5p, hsa-miR-218-5p
CC	GO:0031088	platelet dense granule membrane	0.2798	hsa-miR-32-5p, hsa-miR-128-3p, hsa-miR-424-5p, hsa-miR-125b-5p, hsa-miR-340-5p
CC	GO:0045334	clathrin-coated endocytic vesicle	0.2822	hsa-miR-30b-5p, hsa-miR-143-3p, hsa-miR-145-5p
CC	GO:0031252	cell leading edge	0.2827	hsa-miR-222-3p, hsa-miR-32-5p, hsa-miR-128-3p, hsa-miR-101-3p, hsa-miR-34a-5p, hsa-miR-30b-5p, hsa-miR-19a-3p, hsa-miR-18a-5p, hsa-miR-374b-5p, hsa-miR-92b-3p, hsa-miR-17-5p, hsa-miR-25-3p, hsa-miR-378a-3p, hsa-miR-130b-3p, hsa-let-7f-5p, hsa-miR-93-5p, hsa-miR-29b-3p, hsa-miR-375, hsa-miR-146a-5p, hsa-miR-203a, hsa-miR-9-5p, hsa-miR-204-5p, hsa-miR-224-5p
CC	GO:0035749	myelin sheath adaxonal region	0.283	hsa-miR-222-3p, hsa-miR-494-3p, hsa-miR-214-3p, hsa-miR-155-5p, hsa-miR-144-3p, hsa-miR-148a-3p, hsa-miR-19a-3p, hsa-miR-18a-5p, hsa-miR-141-3p, hsa-miR-20a-5p, hsa-miR-7-5p, hsa-miR-1, hsa-miR-29a-3p, hsa-miR-17-5p, hsa-miR-25-3p, hsa-miR-21-5p, hsa-miR-130b-3p, hsa-miR-106b-5p, hsa-miR-93-5p, hsa-miR-23b-3p, hsa-miR-26a-5p
CC	GO:0019897	extrinsic component of plasma membrane	0.2855	hsa-miR-1, hsa-miR-375, hsa-miR-335-5p, hsa-miR-27b-3p, hsa-miR-29c-3p
CC	GO:0019898	extrinsic component of membrane	0.286	hsa-miR-222-3p, hsa-miR-101-3p, hsa-miR-148a-3p, hsa-miR-181a-5p, hsa-miR-30b-5p, hsa-miR-19a-3p, hsa-miR-18a-5p, hsa-miR-20b-5p, hsa-miR-20a-5p, hsa-miR-1, hsa-miR-183-5p, hsa-let-7a-5p, hsa-miR-17-5p, hsa-miR-25-3p, hsa-miR-195-5p, hsa-miR-130b-3p, hsa-miR-93-5p, hsa-miR-375, hsa-miR-335-5p, hsa-miR-192-5p, hsa-miR-340-5p, hsa-miR-215-5p, hsa-miR-92a-3p
CC	GO:0031090	organelle membrane	0.2866	hsa-miR-32-5p, hsa-miR-7-5p, hsa-miR-96-5p, hsa-miR-132-3p
CC	GO:0000407	pre-autophagosomal structure	0.2889	hsa-miR-98-5p, hsa-miR-375, hsa-miR-16-5p
CC	GO:0030176	integral component of endoplasmic reticulum membrane	0.2954	hsa-miR-210-3p, hsa-miR-32-5p, hsa-miR-101-3p, hsa-miR-148b-3p, hsa-miR-33a-5p, hsa-miR-34a-5p, hsa-miR-1, hsa-miR-183-5p, hsa-miR-21-5p, hsa-miR-132-3p, hsa-miR-93-5p, hsa-miR-375, hsa-miR-125b-5p, hsa-miR-16-5p, hsa-miR-215-5p, hsa-miR-218-5p
CC	GO:0031227	intrinsic component of endoplasmic reticulum membrane	0.2954	hsa-miR-375
CC	GO:0005886	plasma membrane	0.3007	hsa-miR-222-3p, hsa-miR-221-3p, hsa-miR-10b-5p, hsa-miR-494-3p, hsa-miR-214-3p, hsa-miR-199a-5p, hsa-miR-142-3p, hsa-miR-155-5p, hsa-miR-376c-3p, hsa-miR-210-3p, hsa-miR-32-5p, hsa-miR-122-5p, hsa-let-7i-5p, hsa-miR-128-3p, hsa-miR-409-3p, hsa-miR-376a-3p, hsa-miR-100-5p, hsa-miR-101-3p, hsa-miR-150-5p, hsa-miR-99a-5p, hsa-miR-205-5p, hsa-miR-148b-3p, hsa-miR-199a-3p, hsa-miR-33a-5p, hsa-miR-19b-…
CC	GO:0033018	sarcoplasmic reticulum lumen	0.3012	hsa-miR-122-5p, hsa-miR-7-5p, hsa-miR-132-3p, hsa-miR-375, hsa-miR-215-5p
CC	GO:0016327	apicolateral plasma membrane	0.3012	hsa-miR-122-5p, hsa-miR-101-3p, hsa-let-7b-5p, hsa-miR-590-3p, hsa-miR-375
CC	GO:0000151	ubiquitin ligase complex	0.3071	hsa-miR-221-3p, hsa-miR-128-3p, hsa-miR-101-3p, hsa-miR-33a-5p, hsa-miR-181a-5p, hsa-miR-7-5p, hsa-miR-1, hsa-miR-183-5p, hsa-let-7g-5p, hsa-miR-200c-3p, hsa-let-7b-5p, hsa-miR-590-3p, hsa-miR-21-5p, hsa-miR-96-5p, hsa-miR-130b-3p, hsa-miR-93-5p, hsa-miR-15a-5p, hsa-miR-335-5p, hsa-miR-146a-5p, hsa-miR-16-5p, hsa-miR-192-5p, hsa-miR-340-5p, hsa-miR-26b-5p, hsa-miR-215-5p, hsa-miR-203a, hsa-miR-23…
CC	GO:0005583	fibrillar collagen trimer	0.3103	hsa-miR-181a-5p
CC	GO:0032279	asymmetric synapse	0.3113	hsa-miR-34a-5p
CC	GO:0031105	septin complex	0.3137	hsa-miR-101-3p, hsa-miR-200a-3p, hsa-miR-200b-3p, hsa-miR-141-3p, hsa-miR-200c-3p, hsa-miR-429, hsa-miR-192-5p, hsa-miR-186-5p
MF	GO:0008528	G-protein coupled peptide receptor activity	0.0013	hsa-miR-30a-5p
MF	GO:0001618	virus receptor activity	0.0018	hsa-miR-142-3p, hsa-miR-32-5p, hsa-miR-183-5p, hsa-miR-125a-5p, hsa-miR-30a-5p, hsa-miR-15a-5p, hsa-miR-375, hsa-miR-335-5p, hsa-miR-146a-5p, hsa-miR-16-5p, hsa-miR-340-5p, hsa-miR-133a-3p, hsa-miR-224-5p
MF	GO:0030955	potassium ion binding	0.0064	hsa-miR-155-5p, hsa-miR-140-5p, hsa-miR-326, hsa-miR-1, hsa-miR-29b-3p, hsa-miR-133a-3p
MF	GO:0005161	platelet-derived growth factor receptor binding	0.0078	hsa-miR-222-3p, hsa-miR-221-3p, hsa-miR-494-3p, hsa-miR-214-3p, hsa-miR-150-5p, hsa-miR-205-5p, hsa-miR-140-5p, hsa-miR-144-3p, hsa-miR-126-3p, hsa-miR-19a-3p, hsa-miR-18a-5p, hsa-miR-107, hsa-miR-134-5p, hsa-miR-20b-5p, hsa-miR-141-3p, hsa-let-7d-5p, hsa-miR-20a-5p, hsa-miR-125a-5p, hsa-miR-29a-3p, hsa-let-7a-5p, hsa-miR-17-5p, hsa-miR-25-3p, hsa-miR-195-5p, hsa-miR-21-5p, hsa-miR-106b-5p, hsa-m…
MF	GO:0019888	protein phosphatase regulator activity	0.0084	hsa-miR-22-3p, hsa-miR-16-5p
MF	GO:0008798	beta-aspartyl-peptidase activity	0.0097	hsa-miR-107, hsa-miR-328-3p, hsa-miR-29a-3p, hsa-miR-15a-5p, hsa-miR-146a-5p, hsa-miR-9-5p, hsa-miR-29c-3p
MF	GO:0003777	microtubule motor activity	0.0115	hsa-miR-128-3p, hsa-miR-101-3p, hsa-miR-148b-3p, hsa-let-7e-5p, hsa-miR-424-5p, hsa-miR-1, hsa-miR-183-5p, hsa-miR-331-3p, hsa-miR-423-3p, hsa-miR-106b-5p, hsa-let-7f-5p, hsa-miR-335-5p, hsa-miR-146a-5p, hsa-miR-16-5p, hsa-miR-192-5p, hsa-miR-340-5p, hsa-miR-215-5p, hsa-miR-9-5p, hsa-miR-186-5p, hsa-miR-140-3p
MF	GO:0046625	sphingolipid binding	0.0128	hsa-miR-17-5p
MF	GO:0008307	structural constituent of muscle	0.0131	hsa-miR-7-5p, hsa-miR-1, hsa-miR-21-5p, hsa-miR-125b-5p, hsa-miR-335-5p, hsa-miR-146a-5p, hsa-miR-215-5p, hsa-miR-133a-3p
MF	GO:0017022	myosin binding	0.0144	hsa-miR-101-3p, hsa-miR-185-5p, hsa-miR-30a-3p, hsa-miR-96-5p, hsa-miR-375, hsa-miR-133a-3p
MF	GO:0031996	thioesterase binding	0.016	hsa-miR-185-5p, hsa-miR-1, hsa-miR-146b-5p, hsa-miR-29a-3p, hsa-miR-195-5p, hsa-miR-375, hsa-miR-146a-5p, hsa-miR-133a-3p, hsa-miR-29c-3p, hsa-miR-224-5p
MF	GO:0034190	apolipoprotein receptor binding	0.0174	hsa-miR-215-5p
MF	GO:0001968	fibronectin binding	0.0207	hsa-miR-122-5p, hsa-miR-150-5p, hsa-miR-205-5p, hsa-miR-140-5p, hsa-miR-126-3p, hsa-miR-19a-3p, hsa-miR-18a-5p, hsa-miR-107, hsa-miR-134-5p, hsa-miR-20b-5p, hsa-let-7d-5p, hsa-miR-20a-5p, hsa-miR-1, hsa-miR-183-5p, hsa-miR-125a-5p, hsa-miR-29a-3p, hsa-let-7b-5p, hsa-miR-30a-3p, hsa-miR-98-5p, hsa-let-7a-5p, hsa-miR-17-5p, hsa-miR-195-5p, hsa-miR-21-5p, hsa-miR-145-5p, hsa-miR-132-3p, hsa-miR-106b…
MF	GO:0051718	DNA (cytosine-5-)-methyltransferase activity, acting on CpG substrates	0.0215	hsa-miR-101-3p, hsa-miR-148b-3p, hsa-miR-148a-3p, hsa-miR-29a-3p, hsa-miR-143-3p, hsa-miR-369-5p, hsa-miR-29c-3p
MF	GO:0043183	vascular endothelial growth factor receptor 1 binding	0.0247	hsa-miR-150-5p, hsa-miR-205-5p, hsa-miR-140-5p, hsa-miR-126-3p, hsa-miR-107, hsa-miR-134-5p, hsa-miR-20b-5p, hsa-miR-20a-5p, hsa-miR-125a-5p, hsa-miR-17-5p, hsa-miR-195-5p, hsa-miR-21-5p, hsa-miR-106b-5p, hsa-miR-29b-3p, hsa-miR-15a-5p, hsa-miR-16-5p, hsa-miR-361-5p, hsa-miR-15b-5p, hsa-miR-9-5p, hsa-miR-133a-3p, hsa-miR-29c-3p
MF	GO:0004190	aspartic-type endopeptidase activity	0.0265	hsa-miR-221-3p, hsa-miR-142-3p, hsa-miR-122-5p, hsa-miR-128-3p, hsa-miR-18a-5p, hsa-miR-107, hsa-miR-328-3p, hsa-miR-183-5p, hsa-miR-29a-3p, hsa-let-7b-5p, hsa-let-7a-5p, hsa-miR-132-3p, hsa-miR-106b-5p, hsa-miR-15a-5p, hsa-miR-375, hsa-miR-125b-5p, hsa-miR-9-5p, hsa-miR-29c-3p
MF	GO:0017016	Ras GTPase binding	0.0277	hsa-miR-128-3p, hsa-miR-181a-5p, hsa-miR-424-5p, hsa-miR-7-5p, hsa-miR-497-5p, hsa-miR-125b-5p
MF	GO:0017048	Rho GTPase binding	0.0311	hsa-miR-142-3p, hsa-miR-27a-3p, hsa-miR-18a-5p, hsa-miR-1, hsa-miR-584-5p, hsa-miR-145-5p, hsa-miR-96-5p, hsa-miR-132-3p, hsa-miR-146a-5p, hsa-miR-182-5p
MF	GO:0043184	vascular endothelial growth factor receptor 2 binding	0.0321	hsa-miR-150-5p, hsa-miR-205-5p, hsa-miR-140-5p, hsa-miR-126-3p, hsa-miR-107, hsa-miR-134-5p, hsa-miR-20b-5p, hsa-miR-20a-5p, hsa-miR-125a-5p, hsa-let-7a-5p, hsa-miR-17-5p, hsa-miR-195-5p, hsa-miR-21-5p, hsa-miR-106b-5p, hsa-miR-29b-3p, hsa-miR-15a-5p, hsa-miR-125b-5p, hsa-miR-338-3p, hsa-miR-16-5p, hsa-miR-361-5p, hsa-miR-15b-5p, hsa-miR-9-5p, hsa-miR-133a-3p, hsa-miR-29c-3p
MF	GO:0051861	glycolipid binding	0.0334	hsa-miR-125b-5p
MF	GO:0016462	pyrophosphatase activity	0.0346	hsa-let-7b-5p, hsa-miR-130b-3p, hsa-miR-93-5p
MF	GO:0016817	hydrolase activity, acting on acid anhydrides	0.0346	hsa-miR-155-5p, hsa-miR-210-3p, hsa-miR-132-3p, hsa-miR-146a-5p, hsa-miR-186-5p
MF	GO:0016818	hydrolase activity, acting on acid anhydrides, in phosphorus-containing anhydrides	0.0346	hsa-miR-155-5p, hsa-miR-205-5p, hsa-miR-1, hsa-miR-145-5p, hsa-miR-132-3p, hsa-miR-192-5p, hsa-miR-340-5p, hsa-miR-186-5p
MF	GO:0017111	nucleoside-triphosphatase activity	0.0346	hsa-miR-494-3p, hsa-miR-142-3p, hsa-miR-155-5p, hsa-miR-210-3p, hsa-miR-32-5p, hsa-miR-128-3p, hsa-miR-101-3p, hsa-miR-205-5p, hsa-miR-148b-3p, hsa-miR-33a-5p, hsa-miR-421, hsa-miR-34a-5p, hsa-miR-144-3p, hsa-miR-296-5p, hsa-miR-27a-3p, hsa-miR-30b-5p, hsa-miR-19a-3p, hsa-miR-134-5p, hsa-let-7d-5p, hsa-miR-328-3p, hsa-miR-7-5p, hsa-miR-183-5p, hsa-let-7g-5p, hsa-let-7b-5p, hsa-miR-223-3p, hsa-miR…
MF	GO:0031267	small GTPase binding	0.0365	hsa-miR-33a-5p, hsa-miR-27a-3p, hsa-miR-19a-3p, hsa-miR-1, hsa-miR-98-5p
MF	GO:0016811	hydrolase activity, acting on carbon-nitrogen (but not peptide) bonds, in linear amides	0.0366	hsa-miR-7-5p
MF	GO:0005547	phosphatidylinositol-3,4,5-trisphosphate binding	0.0375	hsa-miR-101-3p, hsa-miR-205-5p, hsa-miR-199a-3p, hsa-miR-185-5p, hsa-miR-1, hsa-miR-30a-5p, hsa-miR-125b-5p, hsa-miR-184
MF	GO:0042162	telomeric DNA binding	0.0377	hsa-miR-221-3p, hsa-miR-30a-5p, hsa-miR-192-5p, hsa-miR-26b-5p
MF	GO:0050840	extracellular matrix binding	0.0382	hsa-miR-150-5p, hsa-miR-205-5p, hsa-miR-140-5p, hsa-miR-126-3p, hsa-miR-19a-3p, hsa-miR-18a-5p, hsa-miR-107, hsa-miR-134-5p, hsa-miR-20b-5p, hsa-let-7d-5p, hsa-miR-20a-5p, hsa-miR-125a-5p, hsa-miR-29a-3p, hsa-let-7b-5p, hsa-miR-30a-3p, hsa-miR-98-5p, hsa-let-7a-5p, hsa-miR-17-5p, hsa-miR-195-5p, hsa-miR-21-5p, hsa-miR-132-3p, hsa-miR-106b-5p, hsa-miR-29b-3p, hsa-miR-15a-5p, hsa-miR-146a-5p, hsa-m…
MF	GO:0003697	single-stranded DNA binding	0.0395	hsa-miR-214-3p, hsa-miR-210-3p, hsa-miR-101-3p, hsa-miR-205-5p, hsa-miR-33a-5p, hsa-miR-141-3p, hsa-miR-326, hsa-miR-183-5p, hsa-let-7a-5p, hsa-miR-17-5p, hsa-miR-21-5p, hsa-miR-30a-5p, hsa-miR-96-5p, hsa-miR-15a-5p, hsa-miR-146a-5p, hsa-miR-16-5p, hsa-miR-192-5p, hsa-miR-340-5p, hsa-miR-26b-5p
MF	GO:0043125	ErbB-3 class receptor binding	0.0402	hsa-miR-125a-5p, hsa-miR-29a-3p, hsa-miR-331-3p, hsa-miR-125b-5p, hsa-miR-29c-3p
MF	GO:0036094	small molecule binding	0.0408
MF	GO:0034191	apolipoprotein A-I receptor binding	0.0484	hsa-miR-185-5p, hsa-miR-29a-3p, hsa-miR-195-5p, hsa-miR-375, hsa-miR-133a-3p, hsa-miR-29c-3p, hsa-miR-224-5p
MF	GO:0008565	protein transporter activity	0.0487	hsa-miR-122-5p, hsa-miR-30b-5p, hsa-miR-18a-5p, hsa-let-7d-5p, hsa-miR-7-5p, hsa-miR-1, hsa-miR-95-3p, hsa-miR-425-5p, hsa-miR-145-5p, hsa-miR-30a-5p, hsa-miR-375, hsa-miR-16-5p
MF	GO:0005251	delayed rectifier potassium channel activity	0.0489	hsa-miR-148b-3p, hsa-miR-1, hsa-miR-375, hsa-miR-125b-5p, hsa-miR-133a-3p
MF	GO:0003886	DNA (cytosine-5-)-methyltransferase activity	0.0491	hsa-miR-101-3p, hsa-miR-148b-3p, hsa-miR-148a-3p, hsa-miR-152-3p, hsa-miR-29a-3p, hsa-miR-143-3p, hsa-miR-369-5p, hsa-miR-29c-3p
MF	GO:0009008	DNA-methyltransferase activity	0.0491	hsa-miR-148b-3p, hsa-miR-148a-3p, hsa-miR-152-3p, hsa-miR-29a-3p, hsa-miR-369-5p, hsa-miR-29c-3p
MF	GO:0004197	cysteine-type endopeptidase activity	0.0508	hsa-miR-221-3p, hsa-miR-122-5p, hsa-miR-128-3p, hsa-miR-7-5p, hsa-let-7a-5p, hsa-miR-30a-5p, hsa-miR-132-3p, hsa-miR-106b-5p, hsa-miR-375, hsa-miR-125b-5p, hsa-miR-146a-5p, hsa-miR-218-5p, hsa-miR-133a-3p
MF	GO:0051020	GTPase binding	0.0544	hsa-miR-214-3p, hsa-miR-101-3p, hsa-miR-145-5p, hsa-miR-16-5p
MF	GO:0004004	ATP-dependent RNA helicase activity	0.0556	hsa-miR-205-5p, hsa-miR-421, hsa-miR-181a-5p, hsa-miR-1, hsa-miR-30a-5p, hsa-miR-23b-3p, hsa-miR-192-5p, hsa-miR-340-5p, hsa-miR-26b-5p, hsa-miR-29c-3p
MF	GO:0030983	mismatched DNA binding	0.0621	hsa-miR-101-3p, hsa-miR-326, hsa-miR-21-5p, hsa-miR-15a-5p, hsa-miR-29c-3p
MF	GO:0016810	hydrolase activity, acting on carbon-nitrogen (but not peptide) bonds	0.0655	hsa-miR-101-3p, hsa-miR-19a-3p, hsa-miR-7-5p, hsa-miR-224-5p
MF	GO:0048407	platelet-derived growth factor binding	0.067	hsa-let-7d-5p, hsa-let-7g-5p, hsa-miR-29a-3p, hsa-miR-143-3p, hsa-miR-29b-3p, hsa-miR-218-5p, hsa-miR-133a-3p, hsa-miR-29c-3p, hsa-miR-224-5p
MF	GO:0003774	motor activity	0.0692	hsa-miR-155-5p, hsa-miR-32-5p, hsa-miR-128-3p, hsa-miR-101-3p, hsa-miR-27a-3p, hsa-miR-30b-5p, hsa-let-7d-5p, hsa-miR-1, hsa-miR-183-5p, hsa-miR-143-3p, hsa-miR-145-5p, hsa-miR-30a-5p, hsa-let-7f-5p, hsa-miR-93-5p, hsa-miR-125b-5p, hsa-miR-9-5p, hsa-miR-186-5p
MF	GO:0000166	nucleotide binding	0.07	hsa-miR-221-3p, hsa-miR-494-3p, hsa-miR-142-3p, hsa-miR-155-5p, hsa-miR-210-3p, hsa-miR-32-5p, hsa-miR-122-5p, hsa-miR-128-3p, hsa-miR-101-3p, hsa-miR-99a-5p, hsa-miR-205-5p, hsa-miR-148b-3p, hsa-miR-33a-5p, hsa-miR-421, hsa-miR-34a-5p, hsa-miR-144-3p, hsa-miR-148a-3p, hsa-miR-296-5p, hsa-miR-181a-5p, hsa-miR-27a-3p, hsa-miR-30b-5p, hsa-miR-19a-3p, hsa-miR-200a-3p, hsa-miR-18a-5p, hsa-miR-134-5p,…
MF	GO:0000339	RNA cap binding	0.0707	hsa-miR-34a-5p, hsa-miR-141-3p, hsa-miR-16-5p, hsa-miR-192-5p, hsa-miR-15b-5p
MF	GO:0050681	androgen receptor binding	0.0726	hsa-miR-221-3p, hsa-miR-503-5p, hsa-miR-214-3p, hsa-miR-155-5p, hsa-miR-205-5p, hsa-miR-421, hsa-miR-185-5p, hsa-miR-200a-3p, hsa-miR-18a-5p, hsa-miR-107, hsa-miR-200b-3p, hsa-miR-374a-5p, hsa-miR-194-5p, hsa-miR-424-5p, hsa-miR-7-5p, hsa-miR-1, hsa-miR-200c-3p, hsa-miR-29a-3p, hsa-miR-429, hsa-miR-98-5p, hsa-miR-17-5p, hsa-miR-590-3p, hsa-miR-195-5p, hsa-miR-21-5p, hsa-miR-132-3p, hsa-miR-106b-5…
MF	GO:0005283	sodium:amino acid symporter activity	0.0752	hsa-miR-221-3p, hsa-miR-107, hsa-miR-7-5p, hsa-miR-30a-5p, hsa-miR-335-5p, hsa-miR-16-5p, hsa-miR-218-5p
MF	GO:0016922	ligand-dependent nuclear receptor binding	0.0761	hsa-miR-221-3p, hsa-miR-10b-5p, hsa-miR-101-3p, hsa-miR-205-5p, hsa-miR-18a-5p, hsa-let-7d-5p, hsa-miR-98-5p, hsa-miR-17-5p, hsa-miR-590-3p, hsa-miR-30a-5p, hsa-miR-10a-5p, hsa-miR-182-5p
MF	GO:0019237	centromeric DNA binding	0.0772	hsa-miR-101-3p, hsa-miR-148b-3p, hsa-miR-326, hsa-miR-423-3p, hsa-miR-21-5p, hsa-miR-15a-5p
MF	GO:0005001	transmembrane receptor protein tyrosine phosphatase activity	0.0775	hsa-miR-150-5p, hsa-miR-200a-3p, hsa-miR-200b-3p, hsa-miR-141-3p, hsa-miR-200c-3p, hsa-miR-429, hsa-miR-17-5p, hsa-miR-30a-5p, hsa-miR-335-5p, hsa-miR-9-5p
MF	GO:0030742	GTP-dependent protein binding	0.0809	hsa-miR-185-5p, hsa-miR-29a-3p, hsa-miR-195-5p, hsa-miR-96-5p, hsa-miR-22-3p, hsa-miR-375, hsa-miR-133a-3p, hsa-miR-29c-3p, hsa-miR-224-5p
MF	GO:0005545	1-phosphatidylinositol binding	0.0816	hsa-miR-155-5p, hsa-miR-185-5p, hsa-miR-1, hsa-miR-29a-3p, hsa-miR-223-3p, hsa-miR-98-5p, hsa-miR-96-5p, hsa-miR-146a-5p, hsa-miR-133a-3p, hsa-miR-29c-3p
MF	GO:0000287	magnesium ion binding	0.0824	hsa-miR-222-3p, hsa-miR-221-3p, hsa-miR-503-5p, hsa-miR-494-3p, hsa-miR-214-3p, hsa-miR-155-5p, hsa-miR-210-3p, hsa-miR-32-5p, hsa-miR-122-5p, hsa-miR-128-3p, hsa-miR-101-3p, hsa-miR-150-5p, hsa-miR-34a-5p, hsa-miR-144-3p, hsa-miR-148a-3p, hsa-miR-181a-5p, hsa-miR-27a-3p, hsa-miR-30b-5p, hsa-miR-19a-3p, hsa-miR-18a-5p, hsa-miR-181b-5p, hsa-miR-107, hsa-miR-141-3p, hsa-miR-20a-5p, hsa-miR-326, hsa…
MF	GO:0005085	guanyl-nucleotide exchange factor activity	0.0835	hsa-miR-142-3p, hsa-miR-155-5p, hsa-miR-32-5p, hsa-miR-122-5p, hsa-miR-27a-3p, hsa-miR-1, hsa-let-7b-5p, hsa-miR-98-5p, hsa-miR-195-5p, hsa-miR-21-5p, hsa-miR-30a-5p, hsa-miR-132-3p, hsa-miR-22-3p, hsa-miR-375, hsa-miR-335-5p, hsa-miR-16-5p, hsa-miR-340-5p, hsa-miR-29c-3p, hsa-miR-186-5p
MF	GO:0017147	Wnt-protein binding	0.0835	hsa-miR-101-3p, hsa-miR-30b-5p, hsa-miR-326, hsa-miR-7-5p, hsa-miR-324-5p, hsa-miR-374b-5p, hsa-miR-29a-3p, hsa-miR-17-5p, hsa-miR-96-5p, hsa-miR-125b-5p, hsa-miR-338-3p, hsa-miR-192-5p
MF	GO:0008509	anion transmembrane transporter activity	0.0852	hsa-miR-33a-5p, hsa-miR-34a-5p, hsa-miR-27a-3p, hsa-miR-19a-3p, hsa-miR-30a-5p
MF	GO:0045182	translation regulator activity	0.0856	hsa-let-7d-5p, hsa-let-7g-5p, hsa-let-7b-5p, hsa-miR-98-5p, hsa-miR-335-5p
MF	GO:0008017	microtubule binding	0.0918	hsa-miR-222-3p, hsa-miR-210-3p, hsa-miR-32-5p, hsa-miR-128-3p, hsa-miR-100-5p, hsa-miR-101-3p, hsa-miR-148b-3p, hsa-miR-34a-5p, hsa-miR-140-5p, hsa-miR-148a-3p, hsa-miR-181a-5p, hsa-miR-19a-3p, hsa-miR-18a-5p, hsa-miR-141-3p, hsa-miR-20a-5p, hsa-miR-326, hsa-miR-424-5p, hsa-miR-7-5p, hsa-miR-324-5p, hsa-miR-1, hsa-miR-183-5p, hsa-miR-374b-5p, hsa-miR-331-3p, hsa-miR-542-3p, hsa-miR-425-5p, hsa-mi…
MF	GO:0045322	unmethylated CpG binding	0.0922	hsa-miR-128-3p, hsa-miR-101-3p, hsa-miR-148b-3p, hsa-miR-148a-3p, hsa-let-7d-5p, hsa-miR-29a-3p, hsa-miR-143-3p, hsa-miR-369-5p, hsa-miR-29c-3p
MF	GO:0005149	interleukin-1 receptor binding	0.0929	hsa-miR-142-3p, hsa-miR-150-5p, hsa-miR-146b-5p, hsa-miR-125b-5p, hsa-miR-146a-5p, hsa-miR-191-5p, hsa-miR-26b-5p
MF	GO:0015631	tubulin binding	0.1004	hsa-miR-122-5p, hsa-miR-101-3p, hsa-miR-34a-5p, hsa-miR-148a-3p, hsa-miR-374b-5p, hsa-miR-542-3p, hsa-miR-223-3p, hsa-miR-425-5p, hsa-miR-21-5p, hsa-miR-30a-5p, hsa-miR-15a-5p, hsa-miR-10a-5p, hsa-miR-335-5p, hsa-miR-146a-5p, hsa-miR-16-5p, hsa-miR-9-5p
MF	GO:0005172	vascular endothelial growth factor receptor binding	0.1035	hsa-miR-128-3p, hsa-miR-150-5p, hsa-miR-205-5p, hsa-miR-140-5p, hsa-miR-126-3p, hsa-miR-30b-5p, hsa-miR-107, hsa-miR-134-5p, hsa-miR-20b-5p, hsa-miR-20a-5p, hsa-miR-125a-5p, hsa-miR-17-5p, hsa-miR-195-5p, hsa-miR-21-5p, hsa-miR-130b-3p, hsa-miR-106b-5p, hsa-miR-29b-3p, hsa-miR-15a-5p, hsa-miR-16-5p, hsa-miR-361-5p, hsa-miR-15b-5p, hsa-miR-9-5p, hsa-miR-133a-3p, hsa-miR-29c-3p
MF	GO:0042056	chemoattractant activity	0.1035	hsa-miR-32-5p, hsa-miR-150-5p, hsa-miR-205-5p, hsa-miR-33a-5p, hsa-miR-140-5p, hsa-miR-126-3p, hsa-miR-107, hsa-miR-134-5p, hsa-miR-20b-5p, hsa-miR-141-3p, hsa-miR-20a-5p, hsa-miR-125a-5p, hsa-miR-200c-3p, hsa-miR-98-5p, hsa-miR-17-5p, hsa-miR-195-5p, hsa-miR-21-5p, hsa-miR-106b-5p, hsa-miR-29b-3p, hsa-miR-15a-5p, hsa-miR-16-5p, hsa-miR-361-5p, hsa-miR-15b-5p, hsa-miR-9-5p, hsa-miR-133a-3p, hsa-m…
MF	GO:0051213	dioxygenase activity	0.105	hsa-miR-101-3p, hsa-miR-186-5p
MF	GO:0004722	protein serine/threonine phosphatase activity	0.1056	hsa-miR-222-3p, hsa-miR-221-3p, hsa-miR-494-3p, hsa-miR-214-3p, hsa-miR-32-5p, hsa-miR-144-3p, hsa-miR-148a-3p, hsa-miR-181a-5p, hsa-miR-19a-3p, hsa-miR-18a-5p, hsa-miR-141-3p, hsa-miR-20a-5p, hsa-miR-29a-3p, hsa-miR-98-5p, hsa-miR-425-5p, hsa-miR-17-5p, hsa-miR-769-5p, hsa-miR-25-3p, hsa-miR-21-5p, hsa-miR-145-5p, hsa-miR-30a-5p, hsa-miR-130b-3p, hsa-miR-106b-5p, hsa-miR-93-5p, hsa-miR-15a-5p, h…
MF	GO:0005524	ATP binding	0.1058	hsa-miR-222-3p, hsa-miR-221-3p, hsa-miR-503-5p, hsa-miR-494-3p, hsa-miR-214-3p, hsa-miR-199a-5p, hsa-miR-142-3p, hsa-miR-155-5p, hsa-miR-376c-3p, hsa-miR-210-3p, hsa-miR-32-5p, hsa-miR-122-5p, hsa-let-7i-5p, hsa-miR-128-3p, hsa-miR-365a-3p, hsa-miR-376a-3p, hsa-miR-100-5p, hsa-miR-101-3p, hsa-miR-150-5p, hsa-miR-485-5p, hsa-miR-99a-5p, hsa-miR-205-5p, hsa-miR-148b-3p, hsa-miR-199a-3p, hsa-miR-33a…
MF	GO:0030554	adenyl nucleotide binding	0.1058	hsa-miR-148b-3p, hsa-miR-19a-3p, hsa-miR-29a-3p, hsa-miR-98-5p, hsa-miR-96-5p
MF	GO:0004175	endopeptidase activity	0.1117	hsa-miR-122-5p, hsa-miR-33a-5p, hsa-miR-34a-5p, hsa-miR-107, hsa-miR-328-3p, hsa-miR-183-5p, hsa-miR-29a-3p, hsa-miR-21-5p, hsa-miR-145-5p, hsa-miR-30a-5p, hsa-miR-132-3p, hsa-miR-15a-5p, hsa-miR-9-5p, hsa-miR-218-5p, hsa-miR-133a-3p, hsa-miR-29c-3p
MF	GO:0005272	sodium channel activity	0.1122	hsa-miR-122-5p, hsa-miR-1, hsa-miR-133a-3p
MF	GO:0017137	Rab GTPase binding	0.1132	hsa-miR-142-3p, hsa-miR-32-5p, hsa-miR-33a-5p, hsa-miR-30b-5p, hsa-let-7d-5p, hsa-let-7e-5p, hsa-miR-1, hsa-miR-183-5p, hsa-let-7b-5p, hsa-miR-98-5p, hsa-miR-96-5p, hsa-miR-22-3p, hsa-miR-15a-5p
MF	GO:0005088	Ras guanyl-nucleotide exchange factor activity	0.1169	hsa-miR-155-5p
MF	GO:0005216	ion channel activity	0.1182	hsa-miR-221-3p, hsa-miR-210-3p, hsa-miR-32-5p, hsa-miR-122-5p, hsa-miR-128-3p, hsa-miR-150-5p, hsa-miR-148b-3p, hsa-miR-424-5p, hsa-miR-1, hsa-let-7a-5p, hsa-miR-17-5p, hsa-miR-106b-5p, hsa-miR-375, hsa-miR-125b-5p, hsa-miR-335-5p, hsa-miR-340-5p, hsa-miR-133a-3p
MF	GO:0003684	damaged DNA binding	0.1193	hsa-miR-214-3p, hsa-miR-155-5p, hsa-miR-210-3p, hsa-miR-101-3p, hsa-miR-485-5p, hsa-miR-33a-5p, hsa-miR-27a-3p, hsa-miR-141-3p, hsa-miR-326, hsa-miR-125a-5p, hsa-miR-193a-5p, hsa-miR-25-3p, hsa-miR-21-5p, hsa-miR-30a-5p, hsa-miR-132-3p, hsa-miR-30d-5p, hsa-miR-15a-5p, hsa-miR-125b-5p, hsa-miR-335-5p, hsa-miR-146a-5p, hsa-miR-192-5p, hsa-miR-340-5p, hsa-miR-203a, hsa-miR-29c-3p
MF	GO:0016706	oxidoreductase activity, acting on paired donors, with incorporation or reduction of molecular oxygen, 2-oxoglutarate as one donor, and incorporation of one atom each of oxygen into both donors	0.1237	hsa-miR-221-3p, hsa-miR-122-5p, hsa-miR-21-5p, hsa-miR-30a-5p, hsa-miR-130b-3p
MF	GO:0016799	hydrolase activity, hydrolyzing N-glycosyl compounds	0.125	hsa-miR-29c-3p
MF	GO:0019104	DNA N-glycosylase activity	0.125	hsa-miR-98-5p, hsa-miR-29c-3p
MF	GO:0000978	RNA polymerase II core promoter proximal region sequence-specific DNA binding	0.1283	hsa-miR-221-3p, hsa-miR-214-3p, hsa-miR-122-5p, hsa-miR-128-3p, hsa-miR-101-3p, hsa-miR-205-5p, hsa-miR-27a-3p, hsa-miR-30b-5p, hsa-miR-200a-3p, hsa-miR-18a-5p, hsa-miR-200b-3p, hsa-miR-374a-5p, hsa-miR-194-5p, hsa-miR-141-3p, hsa-miR-183-5p, hsa-miR-200c-3p, hsa-miR-429, hsa-miR-423-3p, hsa-miR-21-5p, hsa-miR-145-5p, hsa-miR-30a-5p, hsa-miR-130b-3p, hsa-miR-132-3p, hsa-miR-106b-5p, hsa-miR-30d-5…
MF	GO:0005089	Rho guanyl-nucleotide exchange factor activity	0.1331	hsa-miR-142-3p, hsa-miR-32-5p, hsa-miR-101-3p, hsa-miR-27a-3p, hsa-miR-1, hsa-miR-98-5p, hsa-miR-195-5p, hsa-miR-21-5p, hsa-miR-96-5p, hsa-miR-132-3p, hsa-miR-22-3p, hsa-miR-192-5p, hsa-miR-340-5p, hsa-miR-215-5p, hsa-miR-9-5p, hsa-miR-29c-3p
MF	GO:0003824	catalytic activity	0.1363	hsa-miR-221-3p, hsa-miR-214-3p, hsa-miR-142-3p, hsa-miR-155-5p, hsa-miR-210-3p, hsa-miR-32-5p, hsa-miR-122-5p, hsa-miR-128-3p, hsa-miR-101-3p, hsa-miR-205-5p, hsa-miR-148b-3p, hsa-miR-199a-3p, hsa-miR-33a-5p, hsa-miR-421, hsa-miR-34a-5p, hsa-miR-181a-5p, hsa-miR-27a-3p, hsa-miR-30b-5p, hsa-miR-19a-3p, hsa-miR-18a-5p, hsa-miR-181b-5p, hsa-miR-141-3p, hsa-let-7d-5p, hsa-miR-326, hsa-miR-744-5p, hsa…
MF	GO:0016787	hydrolase activity	0.1369	hsa-miR-221-3p, hsa-miR-155-5p, hsa-miR-210-3p, hsa-miR-122-5p, hsa-miR-128-3p, hsa-miR-101-3p, hsa-miR-150-5p, hsa-miR-421, hsa-miR-34a-5p, hsa-miR-140-5p, hsa-miR-181a-5p, hsa-miR-27a-3p, hsa-miR-30b-5p, hsa-miR-19a-3p, hsa-miR-18a-5p, hsa-miR-107, hsa-miR-374a-5p, hsa-let-7d-5p, hsa-miR-7-5p, hsa-miR-1, hsa-miR-125a-5p, hsa-let-7b-5p, hsa-miR-98-5p, hsa-let-7a-5p, hsa-miR-425-5p, hsa-miR-17-5p…
MF	GO:0020037	heme binding	0.139	hsa-miR-221-3p, hsa-miR-155-5p, hsa-miR-122-5p, hsa-miR-205-5p, hsa-miR-148b-3p, hsa-miR-19b-3p, hsa-miR-148a-3p, hsa-miR-7-5p, hsa-miR-1, hsa-let-7b-5p, hsa-miR-143-3p, hsa-miR-132-3p, hsa-miR-375, hsa-miR-125b-5p, hsa-miR-335-5p, hsa-miR-16-5p, hsa-miR-27b-3p, hsa-miR-26b-5p, hsa-miR-9-5p
MF	GO:0097110	scaffold protein binding	0.139	hsa-miR-122-5p, hsa-miR-150-5p, hsa-miR-34a-5p, hsa-miR-18a-5p, hsa-let-7d-5p, hsa-miR-20a-5p, hsa-miR-1, hsa-miR-125a-5p, hsa-miR-17-5p, hsa-miR-378a-3p, hsa-let-7f-5p, hsa-miR-375, hsa-miR-206, hsa-miR-10a-5p, hsa-miR-192-5p, hsa-miR-340-5p, hsa-miR-26b-5p, hsa-miR-9-5p, hsa-miR-133a-3p
MF	GO:0070064	proline-rich region binding	0.1394	hsa-miR-32-5p, hsa-miR-140-5p, hsa-miR-181b-5p, hsa-miR-331-3p, hsa-let-7b-5p, hsa-miR-98-5p, hsa-miR-590-3p, hsa-miR-30a-5p, hsa-miR-29b-3p, hsa-miR-375, hsa-miR-182-5p, hsa-miR-203a, hsa-miR-218-5p
MF	GO:0003724	RNA helicase activity	0.1406	hsa-miR-205-5p, hsa-miR-1, hsa-miR-425-5p, hsa-miR-130b-3p, hsa-miR-340-5p, hsa-miR-26b-5p
MF	GO:0005008	hepatocyte growth factor-activated receptor activity	0.1416	hsa-miR-199a-3p, hsa-miR-199b-3p, hsa-miR-1, hsa-miR-30a-5p, hsa-miR-206, hsa-miR-23b-3p
MF	GO:0019899	enzyme binding	0.1445	hsa-miR-222-3p, hsa-miR-221-3p, hsa-miR-503-5p, hsa-miR-494-3p, hsa-miR-214-3p, hsa-miR-199a-5p, hsa-miR-142-3p, hsa-miR-155-5p, hsa-miR-210-3p, hsa-miR-32-5p, hsa-miR-122-5p, hsa-miR-101-3p, hsa-miR-485-5p, hsa-miR-205-5p, hsa-miR-199a-3p, hsa-miR-33a-5p, hsa-miR-34a-5p, hsa-miR-144-3p, hsa-miR-148a-3p, hsa-miR-126-3p, hsa-miR-296-5p, hsa-miR-181a-5p, hsa-miR-27a-3p, hsa-miR-185-5p, hsa-miR-30b-…
MF	GO:0004985	opioid receptor activity	0.1452	hsa-miR-205-5p, hsa-miR-134-5p, hsa-miR-1, hsa-let-7b-5p, hsa-miR-98-5p, hsa-miR-23b-3p
MF	GO:0003714	transcription corepressor activity	0.1454	hsa-miR-10b-5p, hsa-miR-199a-5p, hsa-miR-155-5p, hsa-miR-210-3p, hsa-miR-32-5p, hsa-miR-122-5p, hsa-miR-128-3p, hsa-miR-101-3p, hsa-miR-150-5p, hsa-miR-99a-5p, hsa-miR-205-5p, hsa-miR-148b-3p, hsa-miR-33a-5p, hsa-miR-34a-5p, hsa-miR-140-5p, hsa-miR-199b-3p, hsa-miR-148a-3p, hsa-miR-126-3p, hsa-miR-181a-5p, hsa-miR-27a-3p, hsa-miR-19a-3p, hsa-miR-200a-3p, hsa-miR-181b-5p, hsa-miR-200b-3p, hsa-miR-…
MF	GO:0004731	purine-nucleoside phosphorylase activity	0.1522	hsa-miR-34a-5p, hsa-miR-1, hsa-miR-16-5p, hsa-miR-133a-3p, hsa-miR-186-5p
MF	GO:0008144	drug binding	0.1535	hsa-miR-10b-5p, hsa-miR-100-5p, hsa-miR-101-3p, hsa-miR-99a-5p, hsa-miR-205-5p, hsa-miR-199a-3p, hsa-miR-144-3p, hsa-miR-148a-3p, hsa-miR-18a-5p, hsa-miR-20b-5p, hsa-let-7d-5p, hsa-miR-326, hsa-miR-324-5p, hsa-miR-1, hsa-miR-125a-5p, hsa-let-7b-5p, hsa-miR-98-5p, hsa-let-7a-5p, hsa-miR-145-5p, hsa-miR-30a-5p, hsa-miR-96-5p, hsa-miR-125b-5p, hsa-miR-335-5p, hsa-miR-338-3p, hsa-miR-16-2-3p, hsa-miR…
MF	GO:0048019	receptor antagonist activity	0.1538	hsa-miR-142-3p, hsa-miR-29a-3p
MF	GO:0015106	bicarbonate transmembrane transporter activity	0.1551	hsa-miR-494-3p, hsa-miR-101-3p, hsa-miR-144-3p, hsa-miR-223-3p, hsa-miR-145-5p, hsa-miR-132-3p
MF	GO:0005539	glycosaminoglycan binding	0.1554	hsa-miR-181a-5p, hsa-miR-19a-3p, hsa-miR-18a-5p, hsa-miR-20a-5p, hsa-miR-17-5p, hsa-miR-21-5p, hsa-miR-16-5p, hsa-miR-204-5p
MF	GO:0071837	HMG box domain binding	0.1565	hsa-miR-210-3p, hsa-miR-100-5p, hsa-miR-101-3p, hsa-miR-150-5p, hsa-miR-27a-3p, hsa-miR-200a-3p, hsa-miR-141-3p, hsa-miR-7-5p, hsa-miR-1, hsa-miR-125a-5p, hsa-miR-331-3p, hsa-miR-223-3p, hsa-miR-30a-5p, hsa-miR-132-3p, hsa-miR-22-3p, hsa-miR-15a-5p, hsa-miR-206, hsa-miR-335-5p, hsa-miR-27b-3p, hsa-miR-218-5p, hsa-miR-29c-3p
MF	GO:0042813	Wnt-activated receptor activity	0.1585	hsa-miR-101-3p, hsa-miR-30b-5p, hsa-miR-326, hsa-miR-7-5p, hsa-miR-324-5p, hsa-miR-374b-5p, hsa-miR-29a-3p, hsa-miR-96-5p, hsa-miR-125b-5p, hsa-miR-338-3p, hsa-miR-192-5p
MF	GO:0003785	actin monomer binding	0.1587	hsa-miR-205-5p, hsa-miR-33a-5p, hsa-miR-126-3p, hsa-miR-27a-3p, hsa-miR-1, hsa-miR-30a-5p, hsa-miR-96-5p, hsa-miR-29b-3p, hsa-miR-30c-5p, hsa-miR-182-5p, hsa-miR-203a, hsa-miR-140-3p
MF	GO:0030552	cAMP binding	0.1623	hsa-miR-155-5p, hsa-miR-18a-5p, hsa-miR-1, hsa-miR-590-3p, hsa-miR-335-5p, hsa-miR-340-5p, hsa-miR-133a-3p
MF	GO:0005543	phospholipid binding	0.1677	hsa-miR-221-3p, hsa-miR-503-5p, hsa-miR-214-3p, hsa-miR-199a-5p, hsa-miR-142-3p, hsa-miR-155-5p, hsa-miR-32-5p, hsa-miR-122-5p, hsa-miR-128-3p, hsa-miR-101-3p, hsa-miR-148b-3p, hsa-miR-199a-3p, hsa-miR-33a-5p, hsa-miR-126-3p, hsa-miR-181a-5p, hsa-miR-27a-3p, hsa-miR-185-5p, hsa-miR-30b-5p, hsa-miR-19a-3p, hsa-miR-200a-3p, hsa-miR-200b-3p, hsa-miR-141-3p, hsa-miR-20a-5p, hsa-miR-424-5p, hsa-miR-7-…
MF	GO:0030674	protein binding, bridging	0.1748	hsa-miR-155-5p, hsa-miR-122-5p, hsa-miR-409-3p, hsa-miR-144-3p, hsa-miR-126-3p, hsa-miR-24-3p, hsa-let-7g-5p, hsa-miR-125a-5p, hsa-miR-29a-3p, hsa-miR-145-5p, hsa-miR-30a-5p, hsa-miR-132-3p, hsa-miR-10a-5p, hsa-miR-16-5p, hsa-miR-133a-3p, hsa-miR-29c-3p
MF	GO:0008289	lipid binding	0.1766	hsa-miR-222-3p, hsa-miR-221-3p, hsa-miR-10b-5p, hsa-miR-494-3p, hsa-miR-214-3p, hsa-miR-199a-5p, hsa-miR-142-3p, hsa-miR-32-5p, hsa-miR-122-5p, hsa-miR-128-3p, hsa-miR-148b-3p, hsa-miR-199a-3p, hsa-miR-144-3p, hsa-miR-296-5p, hsa-miR-181a-5p, hsa-miR-19a-3p, hsa-miR-18a-5p, hsa-miR-141-3p, hsa-let-7d-5p, hsa-miR-20a-5p, hsa-miR-29a-3p, hsa-let-7b-5p, hsa-miR-17-5p, hsa-miR-143-3p, hsa-miR-25-3p, …
MF	GO:0015266	protein channel activity	0.1808	hsa-miR-101-3p, hsa-miR-29a-3p, hsa-miR-15a-5p, hsa-miR-125b-5p, hsa-miR-148b-5p, hsa-miR-26b-5p, hsa-miR-204-5p, hsa-miR-29c-3p, hsa-miR-186-5p, hsa-miR-320a
MF	GO:0042805	actinin binding	0.1839	hsa-miR-142-3p, hsa-miR-17-5p, hsa-miR-106b-5p
MF	GO:0032041	NAD-dependent histone deacetylase activity (H3-K14 specific)	0.1854	hsa-miR-155-5p, hsa-miR-34a-5p, hsa-miR-140-5p, hsa-miR-1, hsa-miR-29b-3p
MF	GO:0046970	NAD-dependent histone deacetylase activity (H4-K16 specific)	0.1854	hsa-miR-155-5p, hsa-miR-34a-5p, hsa-miR-140-5p, hsa-miR-1, hsa-miR-29b-3p
MF	GO:0097372	NAD-dependent histone deacetylase activity (H3-K18 specific)	0.1854	hsa-miR-155-5p, hsa-miR-34a-5p, hsa-miR-140-5p, hsa-miR-1, hsa-miR-29b-3p
MF	GO:0000980	RNA polymerase II distal enhancer sequence-specific DNA binding	0.1862	hsa-miR-221-3p, hsa-miR-122-5p, hsa-miR-101-3p, hsa-miR-34a-5p, hsa-miR-200a-3p, hsa-miR-200b-3p, hsa-miR-141-3p, hsa-miR-200c-3p, hsa-miR-374b-5p, hsa-miR-429, hsa-miR-145-5p, hsa-miR-30a-5p, hsa-miR-15a-5p, hsa-miR-10a-5p, hsa-miR-9-5p, hsa-miR-29c-3p
MF	GO:0004715	non-membrane spanning protein tyrosine kinase activity	0.1888	hsa-miR-221-3p, hsa-miR-503-5p, hsa-miR-142-3p, hsa-miR-155-5p, hsa-miR-205-5p, hsa-miR-140-5p, hsa-miR-148a-3p, hsa-miR-181a-5p, hsa-miR-20a-5p, hsa-miR-424-5p, hsa-miR-183-5p, hsa-miR-125a-5p, hsa-miR-98-5p, hsa-miR-17-5p, hsa-miR-195-5p, hsa-miR-21-5p, hsa-miR-145-5p, hsa-miR-130b-3p, hsa-miR-106b-5p, hsa-miR-29b-3p, hsa-miR-375, hsa-miR-10a-5p, hsa-miR-340-5p, hsa-miR-203a, hsa-miR-140-3p
MF	GO:0016831	carboxy-lyase activity	0.19	hsa-miR-7-5p, hsa-miR-15a-5p, hsa-miR-125b-5p
MF	GO:0005546	phosphatidylinositol-4,5-bisphosphate binding	0.1916	hsa-miR-148a-3p, hsa-miR-126-3p, hsa-miR-7-5p, hsa-miR-1, hsa-miR-145-5p, hsa-miR-30a-5p, hsa-miR-30c-5p, hsa-miR-182-5p, hsa-miR-29c-3p
MF	GO:0070016	armadillo repeat domain binding	0.1931	hsa-miR-34a-5p, hsa-miR-30a-5p, hsa-miR-29b-3p, hsa-miR-10a-5p, hsa-miR-335-5p, hsa-miR-192-5p, hsa-miR-218-5p
MF	GO:0051010	microtubule plus-end binding	0.1961	hsa-miR-210-3p, hsa-miR-32-5p, hsa-miR-101-3p, hsa-miR-148b-3p, hsa-miR-141-3p, hsa-miR-423-3p
MF	GO:0015276	ligand-gated ion channel activity	0.1984	hsa-miR-9-5p
MF	GO:0051393	alpha-actinin binding	0.2064	hsa-miR-34a-5p, hsa-miR-183-5p, hsa-miR-17-5p, hsa-miR-106b-5p, hsa-miR-375, hsa-miR-133a-3p
MF	GO:0048029	monosaccharide binding	0.2089	hsa-miR-142-3p, hsa-miR-181a-5p, hsa-miR-181b-5p, hsa-let-7b-5p
MF	GO:0044325	ion channel binding	0.2143	hsa-miR-221-3p, hsa-miR-214-3p, hsa-miR-142-3p, hsa-miR-210-3p, hsa-miR-32-5p, hsa-miR-122-5p, hsa-miR-205-5p, hsa-miR-33a-5p, hsa-miR-140-5p, hsa-miR-200a-3p, hsa-miR-18a-5p, hsa-miR-141-3p, hsa-let-7d-5p, hsa-miR-1, hsa-miR-125a-5p, hsa-miR-532-5p, hsa-miR-17-5p, hsa-miR-769-5p, hsa-miR-103a-3p, hsa-miR-21-5p, hsa-miR-145-5p, hsa-miR-106b-5p, hsa-miR-375, hsa-miR-125b-5p, hsa-miR-10a-5p, hsa-mi…
MF	GO:0004653	polypeptide N-acetylgalactosaminyltransferase activity	0.2156	hsa-miR-214-3p, hsa-miR-122-5p, hsa-miR-374b-5p, hsa-miR-30a-5p, hsa-miR-16-5p, hsa-miR-340-5p, hsa-miR-215-5p
MF	GO:0035326	enhancer binding	0.2162	hsa-miR-34a-5p, hsa-miR-27a-3p, hsa-miR-22-3p, hsa-miR-335-5p, hsa-miR-146a-5p, hsa-miR-218-5p
MF	GO:0022857	transmembrane transporter activity	0.2163	hsa-miR-142-3p, hsa-miR-32-5p, hsa-miR-101-3p, hsa-miR-148b-3p, hsa-miR-181a-5p, hsa-miR-98-5p, hsa-miR-335-5p, hsa-miR-9-5p
MF	GO:0070888	E-box binding	0.2217	hsa-miR-155-5p, hsa-miR-101-3p, hsa-miR-150-5p, hsa-miR-205-5p, hsa-miR-126-5p, hsa-miR-34a-5p, hsa-miR-200a-3p, hsa-miR-200b-3p, hsa-miR-141-3p, hsa-miR-20a-5p, hsa-miR-1, hsa-let-7g-5p, hsa-miR-200c-3p, hsa-miR-223-3p, hsa-miR-429, hsa-miR-98-5p, hsa-let-7a-5p, hsa-miR-17-5p, hsa-miR-21-5p, hsa-miR-145-5p, hsa-miR-130b-3p, hsa-miR-132-3p, hsa-miR-106b-5p, hsa-let-7f-5p, hsa-miR-335-5p, hsa-miR-…
MF	GO:0070412	R-SMAD binding	0.2232	hsa-miR-222-3p, hsa-miR-221-3p, hsa-miR-214-3p, hsa-miR-199a-5p, hsa-miR-155-5p, hsa-miR-101-3p, hsa-miR-205-5p, hsa-miR-19a-3p, hsa-miR-200a-3p, hsa-miR-18a-5p, hsa-miR-454-3p, hsa-miR-200b-3p, hsa-miR-141-3p, hsa-miR-20a-5p, hsa-miR-24-3p, hsa-miR-200c-3p, hsa-miR-429, hsa-miR-17-5p, hsa-miR-30a-5p, hsa-miR-130a-3p, hsa-miR-301a-3p, hsa-miR-15a-5p, hsa-miR-375, hsa-miR-335-5p, hsa-miR-182-5p, h…
MF	GO:0015187	glycine transmembrane transporter activity	0.2233	hsa-miR-221-3p, hsa-miR-148b-3p, hsa-miR-18a-5p, hsa-miR-7-5p, hsa-miR-16-5p
MF	GO:0050733	RS domain binding	0.2233	hsa-miR-18a-5p, hsa-miR-505-3p, hsa-miR-374b-5p, hsa-miR-16-5p, hsa-miR-29c-3p
MF	GO:0003924	GTPase activity	0.2293	hsa-miR-221-3p, hsa-miR-214-3p, hsa-miR-142-3p, hsa-miR-155-5p, hsa-miR-32-5p, hsa-miR-122-5p, hsa-miR-128-3p, hsa-miR-101-3p, hsa-miR-205-5p, hsa-miR-33a-5p, hsa-miR-421, hsa-miR-34a-5p, hsa-miR-148a-3p, hsa-miR-181a-5p, hsa-miR-27a-3p, hsa-miR-185-5p, hsa-miR-30b-5p, hsa-miR-19a-3p, hsa-miR-200a-3p, hsa-miR-18a-5p, hsa-miR-107, hsa-miR-200b-3p, hsa-miR-141-3p, hsa-let-7d-5p, hsa-miR-20a-5p, hsa…
MF	GO:0016874	ligase activity	0.2297	hsa-miR-142-3p, hsa-miR-128-3p, hsa-miR-100-5p, hsa-miR-101-3p, hsa-miR-150-5p, hsa-miR-33a-5p, hsa-miR-421, hsa-miR-34a-5p, hsa-miR-18a-5p, hsa-miR-1, hsa-miR-374b-5p, hsa-miR-145-5p, hsa-miR-130b-3p, hsa-miR-106b-5p, hsa-miR-375, hsa-miR-125b-5p, hsa-miR-335-5p, hsa-miR-146a-5p, hsa-miR-29c-3p, hsa-miR-186-5p
MF	GO:0030331	estrogen receptor binding	0.2307	hsa-miR-221-3p, hsa-miR-214-3p, hsa-miR-205-5p, hsa-miR-33a-5p, hsa-miR-34a-5p, hsa-miR-30b-5p, hsa-miR-200a-3p, hsa-miR-18a-5p, hsa-let-7d-5p, hsa-miR-1, hsa-miR-590-3p, hsa-miR-30a-5p, hsa-miR-16-5p, hsa-miR-361-5p, hsa-miR-192-5p, hsa-miR-340-5p, hsa-miR-218-5p, hsa-miR-224-5p, hsa-miR-320a
MF	GO:0005201	extracellular matrix structural constituent	0.2311	hsa-miR-148b-3p, hsa-miR-181a-5p, hsa-miR-200b-3p, hsa-miR-1, hsa-let-7g-5p, hsa-miR-200c-3p, hsa-miR-29a-3p, hsa-let-7b-5p, hsa-miR-143-3p, hsa-miR-132-3p, hsa-miR-29b-3p, hsa-miR-15a-5p, hsa-miR-146a-5p, hsa-miR-16-5p, hsa-miR-215-5p, hsa-miR-218-5p, hsa-miR-133a-3p, hsa-miR-204-5p, hsa-miR-29c-3p
MF	GO:0016274	protein-arginine N-methyltransferase activity	0.2328	hsa-miR-101-3p, hsa-miR-181a-5p, hsa-miR-26b-5p
MF	GO:0004864	protein phosphatase inhibitor activity	0.2356	hsa-miR-199b-5p, hsa-miR-375, hsa-miR-335-5p
MF	GO:0030246	carbohydrate binding	0.2366	hsa-miR-142-3p, hsa-miR-128-3p, hsa-miR-148b-3p, hsa-miR-181a-5p, hsa-miR-30b-5p, hsa-miR-7-5p, hsa-miR-1, hsa-miR-125a-5p, hsa-let-7b-5p, hsa-miR-590-3p, hsa-miR-30a-5p, hsa-miR-130b-3p, hsa-miR-106b-5p, hsa-miR-93-5p, hsa-miR-375, hsa-miR-125b-5p, hsa-miR-335-5p, hsa-miR-146a-5p, hsa-miR-16-5p, hsa-miR-215-5p, hsa-miR-9-5p, hsa-miR-133a-3p
MF	GO:0015171	amino acid transmembrane transporter activity	0.2385	hsa-miR-32-5p, hsa-miR-122-5p, hsa-miR-101-3p, hsa-miR-148b-3p, hsa-miR-125a-5p, hsa-miR-30a-3p, hsa-miR-98-5p, hsa-miR-30a-5p, hsa-miR-125b-5p, hsa-miR-16-5p, hsa-miR-340-5p, hsa-miR-26b-5p
MF	GO:0000403	Y-form DNA binding	0.2419	hsa-miR-101-3p, hsa-miR-24-3p, hsa-miR-326, hsa-miR-21-5p, hsa-miR-15a-5p
MF	GO:0016881	acid-amino acid ligase activity	0.2425	hsa-miR-221-3p, hsa-miR-142-3p, hsa-miR-32-5p, hsa-miR-18a-5p, hsa-miR-7-5p, hsa-miR-183-5p, hsa-miR-30e-5p, hsa-miR-200c-3p, hsa-let-7b-5p, hsa-miR-96-5p, hsa-miR-130b-3p, hsa-miR-93-5p, hsa-miR-125b-5p, hsa-miR-30c-5p, hsa-miR-338-3p, hsa-miR-146a-5p, hsa-miR-16-5p, hsa-miR-340-5p, hsa-miR-215-5p, hsa-miR-218-5p, hsa-miR-140-3p
MF	GO:0032183	SUMO binding	0.2469	hsa-miR-32-5p, hsa-miR-128-3p, hsa-miR-101-3p, hsa-miR-27a-3p, hsa-miR-29c-3p
MF	GO:0005260	intracellularly ATP-gated chloride channel activity	0.2513	hsa-miR-494-3p, hsa-miR-101-3p, hsa-miR-144-3p, hsa-miR-223-3p, hsa-miR-145-5p, hsa-miR-132-3p
MF	GO:0019869	chloride channel inhibitor activity	0.2513	hsa-miR-494-3p, hsa-miR-101-3p, hsa-miR-144-3p, hsa-miR-223-3p, hsa-miR-145-5p, hsa-miR-132-3p
